# Supplementary material for: Evolutionary origins and life-history correlates of coloniality in the epiphytic fern genus Platycerium (Polypodiaceae)
Source: PLoS One. 2025 Aug 1;20(8):e0329099. doi: 10.1371/journal.pone.0329099 (PMC12316288; doi:10.1371/journal.pone.0329099)
Supplement: S2 File — (FASTA) [file pone.0329099.s002.fasta]

>Platycerium_bifurcatum
------------------------------------------------------------
------------------------------------------------------------
------------------------------------------------------------
------------------------------------------------------------
------------------------------------------------------------
------------------------------------------------------------
------------------------------------------------------------
------------------------------------------------------------
------------------------------------------------------------
------------------------------------------------------------
------------------------------------------------------------
------------------------------------------------------------
------------------------------------------------------------
------------------------------------------------------------
------------------------------------------------------------
------------------------------------------------------------
------------------------------------------------------------
------------------------------------------------------------
------------------------------------------------------------
------------------------------------------------------------
------------------------------------------------------------
------------------------------------------------------------
------------------------------------------------------------
------------------------------------------------------------
------------------------------------------------------------
------------------------------------------------------------
------------------------------------------------------------
------------------------------------------------------------
------------------------------------------------------------
------------------------------------------------------------
------------------------------------------------------------
------------------------------------------------------------
------------------------------------------------------------
------------------------------------------------------------
------------------------------------------------------------
------------------------------------------------------------
------------------------------------------------------------
------------------------------------------------------------
------------------------------------------------------------
------------------------------------------------------------
------------------------------------------------------------
------------------------------------------------------------
------------------------------------------------------------
------------------------------------------------------------
------------------------------------------------------------
------------------------------------------------------------
------------------------------------------------------------
------------------------------------------------------------
------------------------------------------------------------
------------------------------------------------------------
------------------------------------------------------------
------------------------------------------------------------
------------------------------------------------------------
------------------------------------------------------------
------------------------------------------------------------
------------------------------------------------------------
------------------------------------------------------------
------------------------------------------------------------
------------------------------------------------------------
------------------------------------------------------------
------------------------------------------------------------
------------------------------------------------------------
------------------------------------------------------------
------------------------------------------------------------
------------------------------------------------------------
------------------------------------------------------------
------------------------------------------------------------
------------------------------------------------------------
------------------------------------------------------------
------------------------------------------------------------
------------------------------------------------------------
------------------------------------------------------------
------------------------------------------------------------
------------------------------------------------------------
------------------------------------------------------------
------------------------------------------------------------
------------------------------------------------------------
------------------------------------------------------------
------------------------------------------------------------
------------------------------------------------------------
------------------------------------------------------------
------------------------------------------------------------
------------------------------------------------------------
------------------------------------------------------------
------------------------------------------------------------
------------------------------------------------------------
------------------------------------------------------------
------------------------------------------------------------
------------------------------------------------------------
------------------------------------------------------------
------------------------------------------------------------
------------------------------------------------------------
------------------------------------------------------------
------------------------------------------------------------
------------------------------------------------------------
------------------------------------------------------------
------------------------------------------------------------
------------------------------------------------------------
------------------------------------------------------------
------------------------------------------------------------
------------------------------------------------------------
------------------------------------------------------------
------------------------------------------------------------
------------------------------------------------------------
------------------------------------------------------------
------------------------------------------------------------
------------------------------------------------------------
------------------------------------------------------------
------------------------------------------------------------
------------------------------------------------------------
------------------------------------------------------------
------------------------------------------------------------
------------------------------------------------------------
------------------------------------------------------------
------------------------------------------------------------
------------------------------------------------------------
------------------------------------------------------------
------------------------------------------------------------
------------------------------------------------------------
------------------------------------------------------------
------------------------------------------------------------
------------------------------------------------------------
------------------------------------------------------------
------------------------------------------------------------
------------------------------------------------------------
------------------------------------------------------------
------------------------------------------------------------
------------------------------------------------------------
------------------------------------------------------------
------------------------------------------------------------
------------------------------------------------------------
------------------------------------------------------------
------------------------------------------------------------
------------------------------------------------------------
------------------------------------------------------------
------------------------------------------------------------
------------------------------------------------------------
------------------------------------------------------------
------------------------------------------------------------
------------------------------------------------------------
------------------------------------------------------------
------------------------------------------------------------
------------------------------------------------------------
------------------------------------------------------------
------------------------------------------------------------
------------------------------------------------------------
------------------------------------------------------------
------------------------------------------------------------
------------------------------------------------------------
------------------------------------------------------------
------------------------------------------------------------
------------------------------------------------------------
------------------------------------------------------------
------------------------------------------------------------
------------------------------------------------------------
------------------------------------------------------------
------------------------------------------------------------
------------------------------------------------------------
------------------------------------------------------------
------------------------------------------------------------
------------------------------------------------------------
------------------------------------------------------------
------------------------------------------------------------
------------------------------------------------------------
------------------------------------------------------------
------------------------------------------------------------
------------------------------------------------------------
------------------------------------------------------------
------------------------------------------------------------
------------------------------------------------------------
------------------------------------------------------------
------------------------------------------------------------
------------------------------------------------------------
------------------------------------------------------------
------------------------------------------------------------
------------------------------------------------------------
------------------------------------------------------------
------------------------------------------------------------
------------------------------------------------------------
------------------------------------------------------------
------------------------------------------------------------
------------------------------------------------------------
------------------------------------------------------------
------------------------------------------------------------
------------------------------------------------------------
------------------------------------------------------------
------------------------------------------------------------
------------------------------------------------------------
------------------------------------------------------------
------------------------------------------------------------
------------------------------------------------------------
------------------------------------------------------------
------------------------------------------------------------
------------------------------------------------------------
------------------------------------------------------------
------------------------------------------------------------
------------------------------------------------------------
------------------------------------------------------------
------------------------------------------------------------
------------------------------------------------------------
------------------------------------------------------------
------------------------------------------------------------
------------------------------------------------------------
------------------------------------------------------------
------------------------------------------------------------
------------------------------------------------------------
------------------------------------------------------------
------------------------------------------------------------
------------------------------------------------------------
------------------------------------------------------------
------------------------------------------------------------
------------------------------------------------------------
------------------------------------------------------------
------------------------------------------------------------
------------------------------------------------------------
------------------------------------------------------------
------------------------------------------------------------
------------------------------------------------------------
------------------------------------------------------------
------------------------------------------------------------
------------------------------------------------------------
------------------------------------------------------------
------------------------------------------------------------
------------------------------------------------------------
------------------------------------------------------------
------------------------------------------------------------
------------------------------------------------------------
------------------------------------------------------------
------------------------------------------------------------
------------------------------------------------------------
------------------------------------------------------------
------------------------------------------------------------
------------------------------------------------------------
------------------------------------------------------------
------------------------------------------------------------
------------------------------------------------------------
------------------------------------------------------------
------------------------------------------------------------
------------------------------------------------------------
------------------------------------------------------------
------------------------------------------------------------
------------------------------------------------------------
------------------------------------------------------------
------------------------------------------------------------
------------------------------------------------------------
------------------------------------------------------------
------------------------------------------------------------
------------------------------------------------------------
------------------------------------------------------------
------------------------------------------------------------
------------------------------------------------------------
------------------------------------------------------------
------------------------------------------------------------
------------------------------------------------------------
------------------------------------------------------------
------------------------------------------------------------
------------------------------------------------------------
------------------------------------------------------------
------------------------------------------------------------
------------------------------------------------------------
------------------------------------------------------------
------------------------------------------------------------
------------------------------------------------------------
------------------------------------------------------------
------------------------------------------------------------
------------------------------------------------------------
------------------------------------------------------------
------------------------------------------------------------
------------------------------------------------------------
------------------------------------------------------------
------------------------------------------------------------
------------------------------------------------------------
------------------------------------------------------------
------------------------------------------------------------
------------------------------------------------------------
------------------------------------------------------------
------------------------------------------------------------
------------------------------------------------------------
------------------------------------------------------------
------------------------------------------------------------
------------------------------------------------------------
------------------------------------------------------------
------------------------------------------------------------
------------------------------------------------------------
------------------------------------------------------------
------------------------------------------------------------
------------------------------------------------------------
------------------------------------------------------------
------------------------------------------------------------
------------------------------------------------------------
------------------------------------------------------------
------------------------------------------------------------
------------------------------------------------------------
------------------------------------------------------------
------------------------------------------------------------
------------------------------------------------------------
------------------------------------------------------------
------------------------------------------------------------
------------------------------------------------------------
------------------------------------------------------------
------------------------------------------------------------
------------------------------------------------------------
------------------------------------------------------------
------------------------------------------------------------
------------------------------------------------------------
------------------------------------------------------------
------------------------------------------------------------
------------------------------------------------------------
------------------------------------------------------------
------------------------------------------------------------
------------------------------------------------------------
------------------------------------------------------------
------------------------------------------------------------
------------------------------------------------------------
------------------------------------------------------------
------------------------------------------------------------
------------------------------------------------------------
------------------------------------------------------------
------------------------------------------------------------
------------------------------------------------------------
------------------------------------------------------------
------------------------------------------------------------
------------------------------------------------------------
------------------------------------------------------------
------------------------------------------------------------
------------------------------------------------------------
------------------------------------------------------------
------------------------------------------------------------
------------------------------------------------------------
------------------------------------------------------------
------------------------------------------------------------
------------------------------------------------------------
------------------------------------------------------------
------------------------------------------------------------
------------------------------------------------------------
------------------------------------------------------------
------------------------------------------------------------
------------------------------------------------------------
------------------------------------------------------------
------------------------------------------------------------
------------------------------------------------------------
------------------------------------------------------------
------------------------------------------------------------
------------------------------------------------------------
------------------------------------------------------------
------------------------------------------------------------
------------------------------------------------------------
------------------------------------------------------------
------------------------------------------------------------
------------------------------------------------------------
------------------------------------------------------------
------------------------------------------------------------
------------------------------------------------------------
------------------------------------------------------------
------------------------------------------------------------
------------------------------------------------------------
------------------------------------------------------------
------------------------------------------------------------
------------------------------------------------------------
------------------------------------------------------------
------------------------------------------------------------
------------------------------------------------------------
------------------------------------------------------------
------------------------------------------------------------
------------------------------------------------------------
------------------------------------------------------------
------------------------------------------------------------
------------------------------------------------------------
------------------------------------------------------------
------------------------------------------------------------
------------------------------------------------------------
------------------------------------------------------------
------------------------------------------------------------
------------------------------------------------------------
------------------------------------------------------------
------------------------------------------------------------
------------------------------------------------------------
------------------------------------------------------------
------------------------------------------------------------
------------------------------------------------------------
------------------------------------------------------------
------------------------------------------------------------
------------------------------------------------------------
------------------------------------------------------------
------------------------------------------------------------
------------------------------------------------------------
------------------------------------------------------------
------------------------------------------------------------
------------------------------------------------------------
------------------------------------------------------------
------------------------------------------------------------
------------------------------------------------------------
------------------------------------------------------------
------------------------------------------------------------
------------------------------------------------------------
------------------------------------------------------------
------------------------------------------------------------
------------------------------------------------------------
------------------------------------------------------------
------------------------------------------------------------
------------------------------------------------------------
------------------------------------------------------------
------------------------------------------------------------
------------------------------------------------------------
------------------------------------------------------------
------------------------------------------------------------
------------------------------------------------------------
------------------------------------------------------------
------------------------------------------------------------
---------------------------------------------------tgacgagat
aaaatttgtgtaattcgtaataaaaatcagaataatatttgaaattaaaaa---------
----tacatg--gatttaaaaacaaaattaacgagttgagtactttcatatctatgtaac
tgtctaaa--tcacaataatatatctccatttt-aaacaaaccggt--------------
-----------aaaagcaaaccgttaacaattc--------tttttttttttcttttt--
--------------------------------------aagaatatagacctatttagtg
gacttgtattgtcacttgtattgtcaacggaataaacgataataaaacagatcgacttaa
gcttaactgccaaaccctttcatttatttttgaagagttgaacttgctataagaatgaac
cacttttggtagttccaggtcaaatctacgtcgtaaaaagcgtatcgtacttttatgttt
acttgctaacgtactatcacatgaaagtcgcagtatatatctcaatttacgcaatccatt
ttgatttgtcactgcgctgtaatacaaataaaaaatattaaaaatcttcctaaatttgtt
caagatatcatcatctgttaacccaacccaggctactttgctaattggacagccaatact
atcgcagaacttctccttttgcagaaatttaattagtagaaacatcggaactctgggata
aaaatttcttccacttgaaatactgctacaggattccactgtggtttcaatttgaatatt
ttttgagactgatttaatagttaaaatataacccaagaaa------aaggcatatctagt
agataacaaattgatatgtatttgcctaaattcagttgaataattaagatgagacctaag
aaaaataaagagataatgaatccacttttttataaaataatgagttccctgaaaagctat
aaaagatttatttttatatcttccaaagtgaacacaaaaactccggatgaggtagtgatt
gacatccattccat------------tagatttggaaagacaaaatctttttatatcaac
attttctgtatctaaatctgcatagcatcttgcgtgaaacttaggcttttgtgcccataa
aattaataatatcaaatcgatttggtaagcataaaaatttcgaagtaatagatcaatatt
tctgcgttctttctgtttacgaagccggaattgaataaattttccataaaaagttttgta
tgtatgaaaacatgtccttaatagatgtaaaagtgagacatctccaactcgtgtacgaaa
taagcgaaccaaagtttcgagatgaacgttctttgatatgtcaatctctaaaacgtggct
agactttggtagcctatcctcgaaaaataaaaagagtgaatgaatagattgtgaaatttt
caagttattacttgtttcggaagttagctgacgcagatgaggtattcctagaatgaaaaa
cgttgtttgtaaaagtacgtaaagatataaatctacgttaagctgagcactttattttcg
aacaaattctgaataaaagatttctgaataattttggtaacggacgctatcaattgaacg
ctttgttgcgacggtactaaaagacttgaatattaaacctacattttgtttatctaaact
agacttacaagcaactgagtacaaattatctctaaataagaacagaaggagatatggaaa
acaatcgttattagggataatctcttcagttctagataatgcatcaaatctaaaagaaga
tccagactttattctcatcaaaataactcctaatcattaatctattttgtactaatct--
--ttctttcacaacaag-gaatttaatatattaataattaagtctttatt-ctataagta
aagagg-atataaaac-----tacaattagttaagcgttgtacgcaaaaatggattaacc
attcgtttcagtgaacatcgtaaagtccgagctaa----tca--ataattactaatatta
ttgattag----ctcgggtttcacgtcaggaaagtaatcatcgaactaaaatatttcctg
atttgatg-----cttggtaacatactgagcagcga------tttaatgagag-gtttca
ataaat---gctaagaagtgcgggtttgagctacttctgactgcccctgcttttccaatt
ttttatcatgcccgtaaagatgtgtccaatataacttcgttcaaaagaaatttttataga
aaaccagtaatctcttcgagatattcgacttttcaagggaatgacaaatacggtatagat
atagagtataagtaaaagggagggataatacaaaagcacttggaaagatctataaactaa
acccatcaaattctcctaaaatccaa--ttttgttttctgatttgtttaagcaccttttc
tctct----------ctctttttcaaaatttaacaaacagtcgctaaggaatgcttccaa
tctatat-gtgtatgatacaaacatcgttccatttattaagttatcttctcataacttat
acttt----tgtaaaaattattacttttaaa--taaattaggtaaatgaatacggaaaaa
aactttttccctaccttctttttgttttttatttactcattaataagttcaactggatat
caactgtttccctgttaa----tcaatattagattcagg--------------taggctt
ttacaaattgagagttggtaacaaaaagaggagattccttgagtaaa------ttttttc
tatatctgttagatactat----aaagaaaatgtagctcaatcaaaacaaaaatagagtg
gttaaatcagccgaataatatgagaataagctaacacaactgaaa----tttagatttaa
atcccagata-aaaaa-gtacaaagtaaaaagccattgaaattccatt---acgatagtt
attaaaaataaccatacgtagaactttcctcagataaggtaagtcgatctaaatatgtaa
atattcc-----------gtaaatttcattaagcaatgattctca------aaaaatagt
tggaaacattgca-ccctttgactggaattagg-------aaatag-aaaactccatgaa
aatgatcttgatgt----tttagtcaaacattgcttcttatcatgttgtttcagaaaagg
ttttgccatc---atgtttaaaaatcagaaattagtttcttgtt-aaatacttattgctc
gagtatctctattgtacaaactttctaacgcgaaatgagattaagcagactagagtttcc
ctcaaatcattatctatacagtttatcaaattaaatacttgatttctctttagctgcata
cgtcacatcaactgtaatttctggaatattgttttgcttcgcaaaaagttcggtgtttct
cctgatttttcccctcacgaatccaggaattctatttggttctgactcagcttcggaagt
ccaattaataccgcttagttctgttgataaagccttagtgcttattcccttggtgtcgtg
ccccccaaaaacatccggtgaatgatcttccatacctaaattaaatgagttgtagattaa
atcagctatttgattggtgccttcgtaacctagaaagggtcgatatcccagaggaaaatt
ctgaatatgaactggtgaagaaataaccccgcacggaatatcaatacgtttaccaatatg
acgctccatttgcgttccaaatatggcagaaggttcaatacgagctatcgtatctccaac
ttcggtatgatcttctgttactactatttcaccacataaaccttgaacttgttcattaaa
ccgttctgcatcatgcttgcaatacgtgcctgagcaacttacacgaatccccatttcttt
aacaagtattttagtaattgaggctgcatgagttgcatcgccaaagattgctgcttcttt
tccagccaaattttgacaatcaatagactttgaaaaccaagctgcttgagaaacaaattt
agtttgattgtcaacatataatttgtaattaagtctcttctctaagagcgcgtaaaccca
cacattcacaagttttccaatctgtacaataaaatcagctgtgtttgaaatccccatggg
agttgtagatatgtaaggcattccatactctttttctaaaaaagttgctgccatcaaacc
tacttcacgataaggaactatattaaaccaagctcttggtaaatctttcaaatgtttgag
atatcccccctctggaattatttgattgaccttaattcctaattctccaagcaaacgttt
taattcacgacagtcatgttgattatgaaagcctagagtaaaaattcctataatatttgc
tgaaggtgcgtttgtcacagatcgatccagggtacttcctttagaagccttatctaagta
aaatcgaattatttgttccagggttcgatctgccgcttgaagctcattaactcagtaata
attaacatccgctagaattacatccgactcggaagacaaagaagctcgatccacaaaatt
ttgtaaatcctcctgtaaaatactagaagtgcacgtaggtgtcaaaacaattaggtcagg
atgttattcctcatcttttcggcttatgttatttataactttttcttgagacccacgtgc
taatacgtggcgatccactacactagcagttactggggtgaaatccctttccctctccga
catggagcgcattacattgaagtagtcatctcctaaaggggcatgcattatagcatgtac
gtttctgaaagaactagctactcgtaaagtacctatgtgggcaggtccagcatacatcca
ataagctaatttcataaattaattttggtatcatttcattactttacatcataagaggat
ctattgctatatgtggcttatcatcataatatacactgggagattatagaaaaa-aaagc
tgcaacatcaaatctattgagatagaaaataaatagtgaattgaagccagaaataagaat
ttggagctcttg-----ctagtat---ataaaaatgcgggagatcttttcctcctccaaa
aa-tagagtctgggacgaaaggattcgaacctccgagtgacgggaccaaaacccgctgcc
ttaccgcttggccacgcccca-aaatggttgatataatcatattata-tatcatactttg
ggtttgctgtcaaccaact-------------------ttttacttatctgcctggttgc
aaaagaacagtagcaaaaagattg-------gataaatttagaacgactgattaagaatt
taaactagactagaatgattaactactaatcaattaagatattattttagtccaaaaaaa
aa----atatcaatttgagaaatcttaactgttcgaagga-gagaattaacatataacaa
tatatacctgacaggtcaaccaattgaaagtgatgggtaaccatgtcgg------aaaaa
aaaatgatttgttacatcactggagaatgcagatgatagttttatatgacatttggctag
gaaattctattcaatttgctggcacttcttttgccaaattacccgaagcttatgcaatct
ttgatccaattgtggatgtaatgccagtaataccggtctttttccttctcctagcttttg
tttggcaagctgcagttagctttcgctaaaaa-gtactacaggttgcttagtttag--ga
atgcgtcatcttttataaaaggacaaaagaagttttcaaacaattgaaagtggaaaataa
agtagaaaagtcactgcaatc---------------------------------------
------------------------------------------------------------
---------------aaaa---aaaaaagaa-----------------------------
------------------------------------------------------------
------------------------------------------------------------
------------------------------------------------------------
------------------------------------------------------------
-------------------------------------taaaaaaaat-------tattgt
ttcgatacaaggttgttctgttctagtttacccataatt--aaaagaagcggagatgttg
ttatgcttaccctcaaactgtttgtctatgcagtagtgattttctttgtttctctcttcg
ttttcggatttttatcaaatgatcctggacgaaaccccggacgtagggattagatagaaa
gtattccctcagttgtcttgttgggggatcaattttccaattaattagtttaattaaact
ctaaata-------------------------aaggagagagagggattcgaaccctcgg
tacatataagttgtacgacggattagcaatccgacgctttaaacccctcagccatctctc
caagcaactaaaaatgtaactgctctcttgcttaattttaacacaaagctaagttgtaag
tctatgcctacaatttaa-tttgaagcacaacttgtaaa-----aaagatgaccctgccc
gcgtaaaagtcaaattctgac---------------------------------tactta
tgaattatccgtaaaaatccctattttaccaattccctattatttctaatatataataga
aaaggaattaattcatagctaaacatatttaacgcgggcagagaatattaaccaaaacaa
cttcaagatttt-ttatcccaactaaaattggcagatttgattctacaacttaagtcgga
ataattgccaatacaacgc-----aaagaccacttgttgtagttcaaatgcttactatgg
aatcaaaaataaatagcaaactaattacactctattaaatagataccagaagatttatct
aacccccc---atat----tttatttaactaaataaaagaataaattaactaaataactc
tgtttaatcttttattaaagctcttagtatcaatataaattcgtcaaaaacgatagaagg
agggataatgaatttagaaacaattgcacaacttgttatcttggcattggtagttgcatc
aggaccactagtaattgcactactggcagctcaaaaaggtaatttgtaatgtgcacagtg
c----aactatgaactgaatatcaaatctt----tttatattaaaaag------------
-----atatataaaaaagatggggga----------------------------------
------------------------------------------------------------
------------------------------------------------------------
------------------------------------------------------------
------------------------------------------------------------
------------------------------------------------------------
------------------------------------------------------------
------------------------------------------------------------
------------------------------------------------------------
------------------------------------------------------------
------------------------------------------------------------
------------------------------------------------------------
------------------------------------------------------------
------------------------------------------------------------
------------------------------------------------------------
------------------------------------------------------------
------------------------------------------------------------
------------------------------------------------------------
------------------------------------------------------------
------------------------------------------------------------
------------------------------------------------------------
------------------------------------------------------------
------------------------------------------------------------
------------------------------------------------------------
------------------------------------------------------------
------------------------------------------------------------
------------------------------------------------------------
------------------------------------------------------------
------------------------------------------------------------
------------------------------------------------------------
------------------------------------------------------------
------------------------------------------------------------
------------------------------------------------------------
------------------------------------------------------------
------------------------------------------------------------
------------------------------------------------------------
------------------------------------------------------------
------------------------------------------------------------
------------------------------------------------------------
------------------------------------------------------------
------------------------------------------------------------
------------------------------------------------------------
------------------------------------------------------------
------------------------------------------------------------
------------------------------------------------------------
------------------------------------------------------------
------------------------------------------------------------
------------------------------------------------------------
------------------------------------------------------------
------------------------------------------------------------
------------------------------------------------------------
------------------------------------------------------------
------------------------------------------------------------
------------------------------------------------------------
------------------------------------------------------------
------------------------------------------------------------
------------------------------------------------------------
------------------------------------------------------------
------------------------------------------------------------
------------------------------------------------------------
------------------------------------------------------------
------------------------------------------------------------
------------------------------------------------------------
------------------------------------------------------------
------------------------------------------------------------
------------------------------------------------------------
------------------------------------------------------------
------------------------------------------------------------
------------------------------------------------------------
------------------------------------------------------------
------------------------------------------------------------
------------------------------------------------------------
------------------------------------------------------------
------------------------------------------------------------
------------------------------------------------------------
------------------------------------------------------------
------------------------------------------------------------
------------------------------------------------------------
------------------------------------------------------------
------------------------------------------------------------
------------------------------------------------------------
------------------------------------------------------------
------------------------------------------------------------
------------------------------------------------------------
------------------------------------------------------------
------------------------------------------------------------
------------------------------------------------------------
------------------------------------------------------------
------------------------------------------------------------
------------------------------------------------------------
------------------------------------------------------------
------------------------------------------------------------
------------------------------------------------------------
------------------------------------------------------------
------------------------------------------------------------
------------------------------------------------------------
------------------------------------------------------------
------------------------------------------------------------
------------------------------------------------------------
------------------------------------------------------------
------------------------------------------------------------
------------------------------------------------------------
------------------------------------------------------------
------------------------------------------------------------
------------------------------------------------------------
------------------------------------------------------------
------------------------------------------------------------
------------------------------------------------------------
------------------------------------------------------------
------------------------------------------------------------
------------------------------------------------------------
------------------------------------------------------------
------------------------------------------------------------
------------------------------------------------------------
------------------------------------------------------------
------------------------------------------------------------
------------------------------------------------------------
------------------------------------------------------------
------------------------------------------------------------
------------------------------------------------------------
------------------------------------------------------------
------------------------------------------------------------
------------------------------------------------------------
------------------------------------------------------------
------------------------------------------------------------
------------------------------------------------------------
------------------------------------------------------------
------------------------------------------------------------
------------------------------------------------------------
------------------------------------------------------------
-ggggggtgctcctcctataaatgtaagtgcgtttgggacgcttcgccaatatacaa-at
agcttgtataatatggtagtaccgtagcgggtatagtttagtggtaaaagtgtgactcgt
ctcatattggttctactagttaagggatctttcaaattgaatcttaa-ctaagtt-----
--------gagaaaaagcttcatttttacgaaagtacatcta--tctttttctacccatt
tctggtatagaaaagattaactattctcgtcactcttgtacttcgaaagttgcactgctt
agtaacgaagcagaatctttttggtatataaaacactttggacacctct------aaaa-
ggaggaaagagtacaaatctatgggtagacatctaaaatatttgtctaatcgtcactgaa
ccttg-aaaaaggaaataactcaagctcaaaagttgtaaatggattgatcttggtttatc
aagattgtcaagcacttcattactt----------aaaaagtactgatttcctttgactc
ggtgagaaatattttcctaaagatttttagcagtaaaaataaggaacgaggtaaacagaa
gaa-----------gaattggtagaactac-tgtt-----tctctctctcttttattagg
ataatctaggaagtatattcatgctatacgaccaagacgtaagcaagactgacatagatc
ttaatggaggacgcttaattaagttgggtcagttct--------ttcgactattcaaaca
gtcgaag-------aaaaaaaaagctcccaccctctccaatatggagaggaaaacttgat
ccttataaacataatattaaaagaggcttattcttatttt------atataaagcggggg
aaatgacttgcctattgctcttcttatttgttagatttagctaagcaaaaattccccagt
tttgtactatttag-----acctcttttatccccataaaggagccgaatggatggaaact
tccatgttcggttctggattagcgacgtaatggacttttgttgtcgtcgactataacctt
tagccttccaagctactgatgcgggttcgatt-------cccgctacccgctgctgatac
aatactgagaag-cccgaagccccggtgaaattaaacctttactaagttagcaaatcgtg
aacaggcaataacgtta--gtttgttcacgatttgctaactaaatactctgacgtatcaa
tgatcaattcacccatgattaa-ccagtagaaggaaaaga-----aagagcgcccatcgt
ttaatggataggacagaggtcttctaaaccttaagtataggttcaactcctattgggcgt
aattccgtgtctgaggtcattatatcgacgtagataaagtagaaacgattgaatgaagca
cgaggtttactctatttcccgggtaaggtttgaaat----cgtcttacctatcttgtagt
gtaaaaatctctgttgattccttaattgcttcttttaaaagtgtttctgcttgttctgta
aatacttttgtggaacgagtaatttcaccaaattcaggtttgtttgttattacatactcc
cgtagctgaactaagaatcgtttgacttgctcaacttctagtacatccaaatatccattg
actccagtataaattgtagcaacctgctcttctactgataatggggctgattgagattgc
ttaagcaattcgcgcagtcgctgacccctagctaattgattttgagtagttttatcaaga
tcagaagcaaattgtgcaaaagcttccaattctgcgaactgtgctaattccaacttcaat
ttaccagccacttgtttcatagcttttatttgagctgcggagccaactctagatacagaa
ataccaacatttatggctggtcgaattccagcgttaaaaagatctgctgacaaaaatatt
tgcccatcggtaatagaaataacattcgtaggaatgtaggctgaaacatctcccgcttga
gtttcaacaataggtaaagctgtcatgctaccttctcctaattggaggcttaacttagcc
gctctctctaaaagacgagaatgtaaataaaaaacatctcctggatatgcttctcgtcca
ggtggtctccttagtaacagagacatttgtcgataagcttgagcttgcttagatagatcg
tcgtaaataatcagagtatgctgtttgcgatacatgaaatattcagccaaagctgctcct
gtataaggagcaagatattgcagagtggcaggagaattagccgtttccgatactacgatc
gtatattccatggcaccacgatcttgaaaagtgtccactacttgagccacagaggaagct
ttttgaccaatagctacataaacacatataacattttgacctttctgattcaaaattgta
tctgtagctactgctgttttaccagtctgtctatcgccaataatcaactcccgttgacca
cgacctatgggaatcatggaatcaatagcaataagacctgtttgtaaaggttcgtagacc
gagcgtctcgaaataattcctggagcaggggattcaatcaacctaaactcggaagctggg
atttgacctctcccatcaataggttgggccaaagcgtttacaacacggcctaaaaacgag
ttgctaacgggtatttgggcaatttttcccgtcgctcttacagagcttccctcttgtatg
gttaaaccatcacccatcaatacaactccaacattatcagattccagattcagagcaatt
cctgctgtaccatcctcaaattccaccgattcaccagccattactttgttgagcccatga
atacgaacgataccatctcctacttgaagtacggtaccgatgttaacaacttttacctcc
ggaacatacccttcaatctgcttgcgaataatgctgctaatttcgtcaggtcgaatgttt
attaccatttttgac----aaaaaatattactggaagagaaaagattaagagtaaaaccc
gcttcataatgagatgaaaactagtattgaga-ttggacctagtcggacttgttatccat
ggctctaaataagccaatatgataatcaatcattcgcaggtgcagctgattatccaaacg
agtagttaaggtttctagagccctttcagatgctagtctagaaacttgccgccgaacctg
ctcaatagcccgttgcttctcgaaacgaattgcataattcttactatcttccaatccctt
taaatcttcgtcagctgcatcgacgagatctcgttgttctctgtccatctgtgtaagtcc
attgattcggatttcatccgctttaacttttgcttgctgcaggcgaatacgagccttctg
aagtttactagaagcttccttgtgacgctcctccgcatccctaattgtattcaaaattgt
ttttttacgattgtctaaaaaattgatcaatgaaagtggattacggatctctgattctta
gagattggtgatctcttcccaaaccgaacgtggatc-ttttgacccattcggcttt----
-ctttcccgtttttaccaacaa--tttgataaaattagataaacattattttcgaacggg
ggcttgtcctctctctttttcccattgattaacaaggtttatatatttgatgcttaaata
gactaatcaatatttgaataaagagaaagattgaggactctcc----taattagtaatta
attgagagtcgctttttgccgagtggc----atttatcttgtataggttgtctattcagc
aaattgaagaagattgatctaaatcaactccaacatc----tatatatatttacctacat
-aagtataggtatctatcccgatag-----attctacaaatcgaagtattattaatatgg
gcgttttatatcaaatatacctgaatacaaggaataatgcgcttcgaattgcgatttggc
ttacgcggtagggggaaagggaaccccaattttgctaagactttaagcaatttggcttta
accatattgacaacagtcccggaactcggtgaacgaatttgagattttcatcgatta-ac
gaaatgctccagttcttgcataatctttatttacaaggaattcgccggggttttgcacct
ttgggtgcaactgagg-aaaacagttatctcactcggctctacgactcgcacacaccccc
tttccatagtaaaataatatacccagtactaaaattaagttaactaagtttatctccaaa
atattagtatttaaaccaatacttgcggcagaagcccaaccacttgagggagtagcgatc
tcacttacacttctcatagtcccttccctcctggaaagttttgc---aaaattttaacaa
cctctggtccggcctggtgggaagtaacaagcttcgaattttgataaatcggaatgaaac
tgtggtgaaaccaaaatctctttaaataatcatttttatcaacttttcatagtttattta
ccccatctgtttaattta-gagggtaattacatagaaacgtggcggggactcagttgggt
aaatagagcggcaatctactactagacccc---ctcccttcaatttatggattaaccact
gatttgatagggaa-----gggaaggataaaggtacaacaaattacctattagtttaaac
aagttaaacaaatggatttgcaaataagagagctaaagctacaactaacccataaattgt
caaagcttccatgaaagccaaactcaataataaagtacctcgtatcttgccttctgcttc
tggctgtcttgcaataccctcgactgcctgacctgccgcagtgccctggccaacaccggg
tccgattgaggcaaggcctacagctaatccagcagcaataacagaagcagcagaaatcaa
tggattcgtattagtctcctcttaatttatttacgttaatcaatatttt-tttgttggct
gctaactaaaa----tcgtcgcgacgacggatttttagtaaa-gttaatt-----caaga
atcaaatctaagtgaatttaatcaaacttggt------tatgtaacatggcgtatactta
acttaataaacagtaat-aaagtacgagaggaacctctctgttttttatgtcaatcgggt
t-------------gacttcttgcctaatttgatacaattggatcaaaactatttggtac
tactaaatagttcctaacaaagcatgtctactctaactttctttagtgcaa--ataaaat
ctaatcaattcatttaatagactgtaacagacat-acatgtagccgagagccaaaaggag
aacagaaaaaacagaagaaattagttactcaacatattgtatatagatattc--------
----tttcttctttcttttta---cttctttgaaaatttcaaattgatttcattaaatta
ggaaggctgtacggaaattgctacccccatacctactttttagtact----------att
tggagtatagggaaaaacaaaaagg-tcttttactgctttagcatgataccacgcaaata
gctttttcaccacgataatataataaacgcttcttgaataagttattg-----------t
ttgattatattac-------tattttgtaatgaatcattccg------------------
----------------------actaaattagtgatggccttccgtagattctccaatat
aagctgcagctgaggtagcaaaaatcaaagcctgtatagcacttgtaaataatcctaaaa
gcgtcatgggtacaggaacaattagaggtactggggagacggggacagctactaccaact
cgtcggctaaaatatttccaaacagtcgaaaactaagtgatagaggtttagtgaaatctt
ccaaaatattgataggtaacaataccggagttggctggatatatttaccaaaataactga
aacccctctttcgtaaacccgcataaaaatgtgctactgatgtaagcaaggctaacgcaa
cagtggtgttgatatcgttggtaggtgcagctaactctccgtggggtaactgaacgactc
gccaaggaaacaaggcaccagaccaattggaaacaaaaatgaatggaaacatcgttccaa
taaatggaacccaagaacggtattcctcttcccccatttgggtcctcgttaaatccctaa
taaattcaagaacatattcaataaaattctggctacccgttggtatggtttgcagatttc
tggcacctacaataggtaaagccaataacaaggcgataacgatccaggaagttacaagaa
cctgcgcatgaacctggaagactcctacttgccaataagaatgttagcctacttctacac
tcgatacttgatacagatcatctatcttataaattcctagttggtctatgtgcgtaatat
ctccc-ctctcaatggataattttatccaaaatatttaaggtaatcactaaattta----
------ttttttgttt-ttcggaaagtaacaggaatgagttcttttcta---ttttt---
----tatgaatttgagcgatatctcagaaaatattttgctatttcaataaaagttgttga
agcagttatgagctacggctttactgtctattaatttacttcaaataactttgagtttga
acgaccttcacaaatagctactgttggtttatccaatatccatcggattgagggtcgtgc
gtcgtcattaccgggaactgggatatctacaagatccggatcacaatctgtatcaacaat
acaaattgttggaatacctaaaataatacattctttaagggcaatagattattcgtgttg
atcagtaattatcacaatatcgggtaaatttgacatatattgaattccgcccaggtatct
tttcaatttagatagttatcctttcaaaatcgctgcctcttgctttggaagtcagtcgaa
ccctcccgtatcttcttcgttttgtaagtattgaaacttatgaagacgcatttctgtggt
aaaccagtttgttgacgtacctcctagccattttttattcacatagtgacattgagatct
tattgcggctgatgctatcaaatcagctacctcatgttttgtaccaaccattaagaattc
ctttccctccgctgctgcatcaaacactaaattacaagcttcagataaaagacgagcagt
ctgagtgagatcgagtatatgaacacccttccgttctgtaaatataaaaggtgacatcct
aggattccatttatgggtttggtgaccaaaatggatcccggctgccatcattccttccaa
atcaatattccaatttttctgttgcattttctcctcaaatatgaaaaactataaattctt
cctattttaactaaatttgataaattattacaatgtgatgatcaactttgcgagttaaaa
t-----aaacaaaaatatcattgactgccacgccttaactcatttcaagatggaaagg--
---------tcgactcaagcccgttcgaataaatagattggagtcgacattctcattttg
ctccttgtggtaaccacataaatcgggttttgttccccaagttgggtttctgctatttct
atttattgccaaatagaaccgtttccgcttattaacttttagttggcaaacgatttccgg
actacctgttccaatggggatagtgtcgccgagaatcacgttctctttcaatccttttaa
ccaatcgatgcgaccgcggagggcagctttggccaatactcgcgtagtttcttgaagact
cgcctctgataaaaaactagtcgtactaagggctgcccttgtcattcccagtataatggg
ttcataaaaaattggtctctttaatatacggttcattcgctttgcctgtgataaatcaac
aagttccccaggaaagaatacattggttatcccatcttctaatactatgaccctcgatgt
cagttgccaaataataatttctagatgtttgtcggatatttgtaccccctgagattcata
aacttctcgaatttcgttggttaaaatcagttgacaatgttccatacttgttccaatact
taaaaaatgactccagaagttcccaattaatcttgtaataccctgattccatcttctgaa
aagatcttcaatttttgctggaataggagcaatagaacgagactccaatagctgctcaac
ctttggaagaccctgggttatgtctccagacttcaacctatcatatggtaatgttattaa
agtatctccctctccgataatgtctccagatatcttatgaggagttgctccctgattagc
cagaatcgtcttaccagttctgattagtaaataatcttggtgaatggctactacctgacc
ggacttgggaaatacactacttctacaaaagaatcgatttccactgattagtaatcctag
attaattgacaggattccccgaatgaataattttgattgtgaatgaattggattttctaa
caacaatgtatttaaaaaaagatgtctaggatatttcaatactaattcattctcatcaat
tagatactgatatctatgttgcggtgtatttgttgcagacgtgtctatcaaataatcgag
aaaataattgatgccgaggaaggcttttctacctagcaacaagtgaagggaaacgggtga
ataagaaatcttgtataaagtacctactagacctactttttcaatttctaattggaaaca
ggttaagctcgatctctcaaagttagtcggcctttctttaacacttagatttggagctct
ttccaaataagattcgcatttaaaactggttaaagcgtttttca---tttcagttgcgct
gcctacacctgattctaaacacgataaatattccccaatctttttctcattgctgttatt
gattgagtaaacaaaacagtttttacgataaaaatcaaaaggtgacaaagttagaaaaga
cccatcacgctctagaaccgaataaacagtaatgctcccatatttgcgaactagattatt
atcgtcattggataaattcatttgagcgcgaaaaggcttgtccacggccactaatttatt
gaaaacctgactgactctaagcgttcgtgcggggggagatgctaacagattaacctgaaa
aaaagtactaactagattcttgattctcacattggtcagagataagtagttctttttcgc
ggaaatggtatcgcaagaatgtctttgccacccagccactgaagaagttccaattaattg
aggactcttatgattaatccttttgattctctcaccatttctagaagagatatagaaaag
gacttgaacgctcgtacttttccgtgtctttggcttatcactatggaaaatccttcgcgc
caaaaaatctttagatacatcgtacttcacacacggtcttgctgggacagaggtctccct
ttccccgtaaagtgtaaccg------attgtaagtaaacccaatccccaacttcgattcg
attgggaatc------------aaattacccggccctagtagattgatattctgtctaga
tagattagttaccgcttctagattacagatatatccaggtaatacttttgctgtaatact
atttggtaacggcttatcaatttggatcagtccacctgctttactactaatagtatcagt
tagtcgtttgttttctcttat---------------------------------------
------------------------------------------------------------
---------------------------------------------------------aat
agattcaacttctacggtgccacagattataatccccgcagtaccagttcgatagtcaca
tctttcataaattgcgaagatatcattttcatctaaaatgttgtttaatttagcatcaac
atttacaaaaaataattgattgaacttcaattgttgtctttccaacaagtaagaaacggg
ttcagtttttccggaccgcgttaccctgatatttgataaaatatagttagatattggaag
gtttgaccaacttgaaaaatattttgtatcgattccaaattctcggatactcttttgcga
attttcgtaattggcagcatcaatcttc------tttttgccaagtcccttagagggatt
gcaccttcttttgattttaataaagttgtgtttaatgtcgactctatcctgatctttatg
aaacaaacagttttcgtcagattctatagaagttcctgaaagaatccaaatatggcccgc
atcgcgtacgacacgaataggattgtttatgcagtcgcgcacatgccacacaaatttact
ccagtgaatttccccgtttagatttggatagatagctttttggatccgttccttaagtgg
aaattctttggctcgtacttctgcaataatttgctgcgcttcaacatactgaccgtttcg
aatcataagtagacttcgagcggggatgacaaaattgtgtatatcgctacaactcatgat
aaaaacagatagatcatttcgacacatccaagcaggatgcccatgtcgcgtacgtgtggg
ataaaccaattttccatcgaaattaataaggccattaaaaggaattcgtacgtattctgc
gatatcgcccgtaaatactccacctgtatgaaaagttcttgatgttaattgagttcctgg
ctctccaatggattgacccgcaataataccgacggcttcccccaattctactaaatcata
atgagcaagactccaaccgtaacacaactgacaaacccggaaaatgcttttacgtgtcaa
aggagatctcacatatattggctgcgtcgatac---tactaagttaccagccagtccatc
actgatatcttgattacgggtggcaatacatctggcatcccagtagacattatctgccaa
cacgcgtccaatcaatttttgatatgatattgtttcactagattctcgtttcccctcgat
gaaactaggcaaggcaatacttttgctagtctcgcaatcttttttacgtatcgcaatgtg
ttggactacttcaacaagcctccgtgttaggtatccggcatcagaggttcgaacggcggt
atccacaacccctttgcgggcgccataacaagaaatgatatattctgtcagtgataggcc
ttcgcggaggtttcttcggataggtagatcgattacttgtccccgcggatctgacatcaa
acctcgcatgccaagcaactgatgtacctgggaaatacttccccgagcccccgaaaaaga
catcatgtggactggatttaaagaatcgatcatcttaaaacttggattcatttctcgcct
tgaacattcacttgtggcgtaccaggcttcaattgattggcgtaacttctccacggcatg
caaactcccgtaacggtaatgatgctccgacacgtatccttatttctcagcgtcttgtac
aagccatcctctggacggtactgctaaaaggtcgtcgagtcccagtgagacagatgcttt
tgtagcttgctgaaaacccaaaatcttaacttgatccaaaatatttgttgtagctgcaat
tccaaaacaaacaattaatttgttgataagtctcctcatggcaactctatccattgtttt
attgcataacggcaactcaatttgatttgtcattctaaaaacctcaactt-atatagctt
cttatattttgatccaataatttagattgaagtattattaataaataattcgaatttaag
cagtttag-----taattatttattaaataactataac--------------------ta
tatagttatatagttatagttatttagattgaaaagatttttcatttctcattagtgcag
ttaactaattatcgtcacttaacgtcatgtcatcatatccgatgcggacgaagcagtaga
ctaagaagccatcaatacaccttggatcgcttcttttaattgttgattgaataaaatacg
accagccgtagtaagcacatgtatagttgaaatatctccccccctccactttctaatctg
gtaattatcatagaggtgaagagaggttcccaaagactcatattgagattcaataggtaa
ttcgcgactttttgagctaatcatttccaaatttaattcccatcgaagccacaaaaagct
acaaaagtcgatttgatttaattccttggccctgagtatgtcataataactaccgaaaat
ggggagctcgacagaatagacgtcaccctctttcacaaaagcgcaatgcctatttccata
aactccttgcttattctcaattgttaacacataaagacccagaagcatgtcttggctagg
tacagatacagaatcgcccgtagcaggggataacagatttacgtgcgaaaacatcggaag
acgagcttcaatctgagcttcaagagataagggcacatgaacggccatctgatctccatc
aaaatctgcattaaaccccccacaaaccaatggatgcaaacgaatagcacgtccttctat
taagatgggttgaaatgcctgtatacctagcctatgcgaagtaggtgcccgattcaatag
tatggggtgaccccgcataacttctcgaagaacttcccatataatggggtctccttttcg
tatcatatttttagctgatcgcagattagaagcaagatgtcatccaatcaagttacgaat
tacaaatatttgaaaaagttcgattgacatttctcgaggtaatccacattgatgtaatga
aagagatgggcctacgacaataacagaacggcctgagtagtcgactcgctttccgagcaa
gttctcgcgaaatcgtccttctttgccttcaataaactctgaaaatgacttgtagggtct
attgttaatatctctcattggttgcccacgtataccattatcgatgagagcatctacagc
ttcttgaataagccttttctgacagacgattaatccctccggcgtaaattcactgcccga
taagaattcaacaagagtattatttcgataaattacttttctataaagctcgttaaggtc
agaagtaactagttcaccttcatatgattcaactattggtctcaattcaggtggaagaac
cggcaaaatctctaaaaccatccattctggttttagatttgtccgtaaaaaatccttagc
taatttcatccgtctaaccagaaggtcttttctcctttgaattgttcgatcttcccattc
attaccgataggcttttgctttgctaacgactgccattccaaatatgcacgatgaagaac
attttgaaggtccaaaccagtcaatccttttttgatggcatcgcccccggtggcgatttc
gttaccttgaagcgtttcataatttcgagtagaaaaaaaagcaggaagtatgtttctcca
agatcggtcttcataattgaataaaccccgcaatcttaatagattggccctatcggccac
gggcctagcaataaaaagattgggatagatcggatggcga-cccccccttagaatcggac
gtgattgtttcctctcatccggctcgaataactaatcataaaattgcttcaaatttacgg
-----ttttgagacgtgttaacaccatctttttaaagataaagtagttgttcattactcg
gatttcaattctttctttttcgagtagtctttgatc-----ccccgtattaattgattta
ccaaaaaagaaagaatc----ttttatttcctatctttttcttagtttaatcgtaggctg
gagatatttcccttgttctcaatgcgatcaattccctctttgggtttccactccacttcg
atggctgctaattagattgaac-aaaagatcaatgcgatgtttagattttcataaccatc
ttttt-cttttttctctatatctagtagaatactatttagattagaaaatcttctctttt
tct---aaaaaagagaac--aaagaaagaaaaagaaagctgaaggactttattaaagaag
acctgattcttaatctatcaactgaaatgagactagtttttacgaagcccaatcgctaga
-----ttttttgttaaaatttaaccatggaggagattcccaattatacacgcggtagctt
ttaccccgagttagacaataatactcgatcgacgcgagaaacatgtcggttagaggcttt
ccacttttacttggaatgacagtttacggctaatctgtagtgatcgacatatacaatcga
gtcacacatcgcaatatactgggctttctggttctttaagaggtttagcaagtagatttg
caacataactaggaattcgtttcaaaaaccacacatgagtgactggacacgcaagtttaa
tgtatcccattcgatatcttcgaacccgggagtcaataaactcaactccacaatgtttgc
acaatttagaatctttctcttcgttatcgacagatcgataatttccacacgcacaaacgc
cgctttttaggggtccgagtatcctttcacgaaatgagccatctctctctggtttatgag
tcttgtgatgcaacgtgtaaggttaatcgacttgcccaacgatgtccccattgggtaact
ctctctcagcccaactacgaatctgttcgggagaagccagtccaatttggagttgctgat
aatttgctcgatgaatcatattataaaaagttttgattaattactcgcgaaagaagtttc
aattaaatatcaaatgttttcactctttctctccaaatcttcttcaatgataaagttgta
ctctaggtttaaacccatgcaacgtaactctcgaactagcaatcggaaagattctggaac
ggtattgggcttagaaacaggttttccagtcataattgcactaagtaccttgtaacgagc
ctgaatatgatctgatttaattgtaagcatttcttgcgacgtataagacactccaaaacc
ctccaaagcccgtacttccatttctccaacccgctgtccccctcgtctggatcttccctt
gagaggttgctgtgtaacaagtgcgtacggtccgctcgatctcgcgtgaattttatcgtc
gacctgatgaatcagtttcatcatatatccctttccaattgtaataggttgcacaaagga
ttcacctgttcgtccatcgatcaatcgactctttccggggtgatcaggttcaaataacca
cggattatgggcggtcacacttgctctacaaagttctgcaagtactagttttctagaggc
ttcccgctcatacctttcatcaaaaggtactatacgataatgggtttttagaaactcccc
ggctaacccaagtaggcattcgaaaatttgtcccacattcattcatgagggtactcctaa
aggacttaatatcatgtcgactggtgttccatcttgcaaataaggcatatcctgtctagg
caatatttttgacgcaatacctttatttccatgtctgccagctatcttatcacctacttg
tatcttacgcttttacaatatataaatatgaataacttctaaatcgttcgaagtatcatc
ttcgggataaacccacctgacatcaatgactcgacctcttccaccaatcggaactttaag
gcagctttctcttgcattaattaattgtataccgaaaatggcttgtaataatcttccttc
cggagcacgtgatgaatctgtcccctcttgaggcgtcagtttgccaaccaaggcatctcc
cgcttctacccaagatcctgattctacgatcccattatcatctagatgtcgaagtttgta
actatccaattgaggtatttgcttagtaaccctttcaggaccctgatttgttgtgcagac
ttcaacttcatgtctttcaatgtgaaaggatgtgaagatatcttcgtatattagtcgttc
gctaatcaatactgcatcttcaaagttgtagccttcccacggcatgtaggctactaggat
atttttacccaaagccaattctcccccggcagttgctgccccatccaatagaacttctcc
gcgtttcgataattctcccactaaaaccgtggaattttggtgtatacaggtgttgctgct
ggaacgctcatatatctttaatcgattagttgtaacatgtgaaactacgtcattgcttgg
tctttcgtcgattgatagtagttcaatcaaattgccatcaatagatcggatttctccttc
tcgttcagatacaattacacttccagaatctgaagctacttaactttctaacccagttcc
tacaaaacatctttcggaagtaaccaatggaactgcctgacgttgcatagtagaacccat
taaggcgcggttcgcgtcattatgctcaatgaatggaataagcgaagctccaacagaaaa
ataatgcaagggatgaatgcttcggaaatcaacctgttcccaaaggacgctgagaaactc
ttgttgatatcgaaccagtataagctctttttccctagctctccattgggatattaatga
attttcagttgctattcggtagtaatcatcttcagtaggggatgagtatattaattgctc
tttttcggatgattccgaaattttgaggtatgggctttgcaaagatccggagttgctaac
ttctgcctgaatggctagtgatgaaatgaggccagcattcatgccttccgatgtttcgat
tgggcagatacggccatagtgactaaaatgaatatctctagcttgaaaactggcggttcg
ccgtgtcaatccgccgggacctacggaacttaatttccgtttatgcaccagttctgatag
tggatttatttggtctagaaattgtgataggggatgtgatccaaaaaactccttgaaagt
tgctattactggtgtaggcgttactaatccccgtggatttaccccgcgtttgcgcctaac
ggccctagatagattttgtcgaatcgaattttctaaacgagttagggccaacctcaattg
ttcttgaagtaaatctgcgacagatcgaacacgtctattttttagatgatctatatcatc
aaggttgcccattccgtaacttatttctattgaatgatctgcggctgctaatatgtcttg
gggcaataaaaaatattcctcttcgggtacgtcaagagttagtttgatatttaggtttcg
tcgaccaattcgtcccaactcaaacctatgctgggaaaacctcttctataactccttaaa
tatagattctgagaatgaaatatccgcatctgtagcagaatatgaatgtttataaagttc
tgctgtagcatcctccgacgattcgacagctccttcttgtttctttaacatatttgaaaa
aatcttggggtaacgagcattttgcaagatatctatgttgcttaaacccatagctattaa
taagatcaagatggatatctttttctttttgctgatacgaatccaaattttatcttttct
atctatttctaatttgaatctccctccccgatccgaaattacagtgctagtatatgtgga
aattcctttctgatcggattcttggctatagtaaataccgggacttctcaagatttgact
gactaaaaccctggcaaccccattaataataaatgtccccttcgaattcatccagggaat
agatccggaccgcacgtcttcttcttgtactactccatttccgctatgaatcaattaaac
tggtacatatggatcagatgagtatgtgacacattgatacacgacatctctctcttcgac
tgaaggttgcgtcaattgatactgtctactaataactcagaattcgacttccttatctgt
atcttcaattttcggaaaattttcaagttcttcaagtaacctttcatgaacaaatcgatt
aaagccttcaaattgaatttgtgcaagttctggtagtacgggcatagtttcacctcctt-
------ctaacaaagtattgaatcgatactca-----tcccgattaagaatatatcaatt
agatttccatacttttatcttc-------ttatggatgggaagttgaataaccag----c
ctcctttcctaaaaaataagaaaagaagag----aaaaaagaagtaaaataaaaatagaa
tcaactaatttcctctctttttt-------------tttcttttctacacaaccaattta
tcataaatattaatatgacaatatttaaacaagaagggtgtaaggaaagttatattgtac
ctcttagatga-gttttttgcaccagaaatgaaatcattttcatgagctgtaaatgagga
agatctgtgcgatccaagacaagattagtagaaataatgaggcaaa------cttattct
atccaaattatttcta--------------------------------------------
--ataaatacgtagcagttaaacgagtttaataattatatcatgtaaaggat--------
----tttgattaccagagaaaggttgaaaaataga-aaatgctcc-cctttctaggg--t
atcaactaacttcgtctcaaaaattttaatcaaat--gacttgaaatttctaaaa-----
aggaa--------attatttg--acaaaataaat-----------aacaaaaaagagaag
aggaaatattgttgactccgagtctattgctccatagactcgaatcaaattaattagtgg
gattgtagttcaatcggttagagcaccgccctgtcaaggcggaagttgcgggttcgagac
ccgtcaatcccgataaactccgat----aagatatactagattaaaattcacttta----
--aggctcggacttgggtcgagctggattcgaaccagcgtaggcgtcgccagcggattta
cagtccgtccccattaaccgctcgagcatcgacccag----aattgagaaattaataccc
ccaggggaattcgaatccccgtcgcctccgtgaaagggaggcgtcctaggcctctagacg
atgggggcccagccacctc-ttagatagattaagattatttcctatcaattgtcaattta
aaaaaactaaca-----------------------------aaaaaaaaagatgaaagaa
tccataaaagatgagagaatccattttt--------------------------------
------------ctaataatctaaattggag-----ttgcagtaccactagaagtaa---
---------------------------taatgatagaagtaataatgatttcaatcattt
ctctatttatc-attaatatgaattcaactactt-agagcgattaagcaatgattataaa
acagacacgttaggctgata-cttttcaaaaacgaacaa-taggtattctcgatatttca
tttcgtgatatactatg------------------------------------taatcaa
tatcgaagattcaaa-ttcgatatttttgtttctaattgattagctaataattcggtcga
cccgagtagttaagaaaagatgatttatgatagaatccgagag-ctttttcgacaaaacc
gctcgagctattttccaactgatgatttgaacta-caatatggaagtaaacattctcgcg
tttgtagctactgcacttttcattccgatcccgacagcttttctgcttattctttacatt
caaacagccgcacagaataactaatacttgg----taacttatttgactaccaaatt-tg
tcaataaatcttcatatccaagagcaacagataaagaggt-----aaaagaagaaggtac
catctgttcttcattcgtgaaatggagcaatgcacaaaccgctactcc---------tgt
tttgtatgaaattttttcact---------------accgttattgttagtaacaactta
tagtaataatttatttttcacgtagtgctctttttgattagc-ttttttctgtcagtcag
agtctatgcttttc-tatattgtttccatctttctgaataccgcgtattattcattattc
caaaataaaattgctcaaaattgatagatcaaaaaggtgatctatcaattttttttt---
---------------------------------tttacaaatctgattttgatccaatgt
tttgatccaatgactaatagtaggcggctata-catttggatatactttctaga-----a
t------------gagtcaacttct--agaaaccaagaaa--aaagaagtgaaatatccg
gatcaaaagtatggtccccaaaaa----------acggttattccctgtctttcattatg
agtacagttata-tcgtcagacaaaacaattaaatattgaattaacaa----agttatga
cctaacaatgaacaaagtaggttcttgctcgtagt----aaagaaagagatcagtctatt
gaaatactagatttctccattttgttgctttcattcttttttaaaggtg--gcaaaaata
aatgggg----aaggagaaggaaaagatatcagtttattctaaacattttggtaatttta
tcttcaatccg-----atgtaaaataat-tttttagcattcgttcgttagttagtaagaa
ctatggag-aaagggtggatgaaataacccccggctgta----ccacccctttcactcaa
ctacaaagtggaaaaacacgaatcaatggtttcatcatgactgcatgtatgctccgcg--
-----------aagcgggctactaaagggacggttaacca-tttgttacaaaccgcttcg
tccccaaactacaagtgaaagggaaaatgtaaaaatcaccgtcaaggcagcccaagctat
agtaactaagtccatagttgtaattcctatctacttactctctcgatttttattaattac
taattagttataagtccaaatataaaacaaagcttgaaaaagc-ttaaaacctgttgc--
---------agacacatactttgatgaaagactttactaacaagataggctgtctgtgta
aac--tcttc--------ttctttttttaatggtaccggttggccgcccgcccttaaaag
attttgatgatttataccttctgattaccaattaatgatatactaaattaggattgttta
tgcgtgacgcatcgagacacatgaaatgtgataggctataacaagctatagagcacctca
acctgtatccgatttcgtcgcaataaacaatccctcttataaacaatccctcttaaagac
aaa-tttcttaactgaactgagtaaatccaagtaaattaactagatttagttcctcctcg
ttataagaggctatcttgttaggcgacacccagattcgaactggggcattaaggatttgc
agtcctccgtcttaccgcttgactatatcg--------ccctttgctagtagcaaacagt
gcctatcgaaacataaacaacat-caaattggattg-ttggatagcatgtaaataacgtg
agtatcttaataatgcctagtactt-ctactagtaataagtatattacttgccataaaaa
ttagcaagtagttagattagctgccccctccctcc------tctaccccaacctaggcaa
attgcctag-ggtatacaatttattgccatatgtttgattacaaaatggctacttcgaca
aac-----------ttttttgccttgaa----acctaattgcattcg-----aggtaaaa
cataatattaaaataataagaattagataagtctcc------------------------
-----gcttctaatcaattagtaattgattgattaacatttcaagtttttccttcttttt
aagtttt----ttattaattaat----aaaaattaatagtatttcatcattc--------
--tttctttttctcaggcatatctatatatgtgacagaatctatttgttttat-----ac
gatataggcggatagcgggaatcgaacccgcgtcatctccttggcaaagagatattttac
cattcaactatatccgcataatctgttatatcatcttaatcctgtcatggaatttgat--
---aaaagaagaagaagtttgcgta-----cgtatttatttctagatttagagatgaaaa
ttc--caatctatgggggaagtgggcaaacctagatccactttactaa----ctactaag
tggaaattgactatactatgactatgtctagctattttatatagatttcta-tcagtaaa
aatcttttgtatttggcaactccacccgtaacgtcaaattacgagaggagaaaccaaaac
aatacaaaatcttaattaagaaataaacgaattaagtatacctaccaaaaaaactgatcc
aatccataatgacgcccctgaaaaaactatatttttattgttggaccagccatcagggga
tgcaaaagcaacgggcactccaacaactagtaaaaatgaagtggcaattaatgcaaataa
agccaattggaacgcgatagtcataattcaaattatttccctac-----taaggtatagg
ctgtttgttcgtaccatccaatcctcatccaatggaactctcggttcaccacgaattact
ttgttgacgaggcgcggagacccttctatt-tttatcactaactgcctcaaatctcatga
ggtttt-----tgttgattactaattggtttagcttccggcagtagggatgattatac--
----gtaatagctttacggtcagaattg-ttttcactctg------catctttcacggt-
----aaagtttcat----------taaagaaaagttatatc-tatcaatatctcatttct
atctaaaatagatactaaaataaatagatgttggatattttctaatcgattatcagaagt
atttaagaagaataatttctaccccggactatcggataacctttaagtataaccaggaga
gatggtcgagcggtttaaggctccagtcttgaaaactggcatggtaac-aaaatgctatc
gagggttcgaatccctctctctcctactttgtgta----gcagtgtagcgatgtagcaaa
-----aaaagattggacagaaggaataataatactaattagttattcttagtgccgtgcc
gcaaaatacctctctttaatacctctctttatcctatgaaacttggaattaagtg--aaa
tagtacagattaccttattcaggtagcaaaaccccatctatctg---gtcaaatattaga
tagatggggttttgctacctgaataaggtaatgagcctggcactgacctaaagtatatat
atatatat---atatacctatctttctaacaagaaaaagg--------------------
---atcgaaacgaggatctatattatgtctccatcatctcaacatagattctcaag----
------------------ccttaattaagaggtgtcatagaaagaacgggttcggtatct
cggtcaattcccttttcaaacccggctgcggctgcacgagccctacccgcgtgccataaa
tgacccacgaaaaaaaagaatccaaggacgaagtgagaggttgccaaccaactccgagga
gatacatagtttacggcgttaatctcggtagctaccccacctacggagtttagagagcct
aggggagcgtgagtcatatactccgcggatcgtcgctcctgccagggttgtatatccttc
ttcaacttactaagatctaaaccgttggggccccttaaaggctctaaccaaggagcgcga
aggtcccagaagcgcatggtttcgcctccaaaaatgatttctcccgtaggggaacgcatc
aggtatttacctaacccagtggggccttgggcggaacctatgttagcaccgagacgttgg
tccctgacaagaaaagtaaaagcttgtgcttgagaagcttctggaccagtaggaccataa
aattcactaggatatgctgtgttgttaaaccaaacaaaacagcaggcggtgaatccaaag
atggcaagagctcccaagctataggatagataagcttccccggaccataccaaagcacga
cgagcccaggcagagggttttgttaatatgtgccaaattccaccaaaaaggcagatggat
cccaaccaaacatgtcccccaatgatatcttccagattatccacacttgcaatccaccct
tctcccccaaaaggagatttcagtaggtaaccaaaaataatattagggcttaaagtgaga
tttgcaatctctctcacatccccacccccgggtgcccatgtgtcgtacaatcctccaaag
taaagtgctttgaaaactagtagaaaagccccaagacctagtagtattaaatgaataccg
agaattgtggtcatcttattcttatctttccaagtataaccaaagaaaggaaaagattcc
tctaacgtttcgggaccaattaaggcgtgatatataccaccaaatcccaagactgcggaa
gaaatcagatggagtactccagaaacaaagtagggaaaggtatcgattacttccccgcca
ggacccactccccaacccagagtagccaagtggggaagtaggattaatccctgctcatac
ataggtttctctgatacaaagtgagccacttcaaacaaattcatagatccagcccagaaa
acaatcaggcctgcatgagctacgtgggcaccaagcaatttaccagacagattaattagt
cgggcgttgccggcccaccaggcaaaacctgtggtttcctgatcgcggccaccgagcgaa
agggttccattaaagagcgtttccacggggtaaaacctcctcgggaaatacaaggttttc
gtggggctgatcctgagctgccatccaggcacggataccctcgtttagtaatatattttt
tgtgtaaaaagtctcaaattcgggatcttctgctgcacgaatttcttgggagacaaaatc
gtacgcacgtaaatttagggcgagaccaactactccaatagcactcatccataaacctgt
cactggcacaaataacatgaagaagtgtaaccaacgtttgttggagaaagcaacaccaaa
tatttgggaccaaaaacgatttgcggttaccattgaataagtttcctcagactgagttgg
attgaacgctcgaaatgtgtttgcgccgtcaccatcttcgaataaagtattttcaactgt
agcaccgtggatggcacataatagggccgcgccaaggactcctgcaacccccatcatatg
aaatggattcaaagtccaattatgaaaaccttgaaaaaataaaataaatcggaagatagc
ggctacgccaaaactgggtgcgaaaaaccaaccagattgtcccaaagggtaaaccaaaaa
taccgatacaaaaaccgcaattggagcggagaaagctattgcgttgtaagggcgtagctg
tacagacctcgcaagttcaaattgtcgtaacataaaaccgattagagcaaaggagccgtg
tagagcaacaaaagtccataaaccccctaattgacaccagcgggtaaaatctccttgtgc
ttcggggccccacaaaaggagtaaggagtgggccaaactattagcaggagtggagaccgc
agcagtcaagaagttgcatccctccaagtaagagctagctaatccgtgggtataccatga
ggtaacaaaagttgtacctgtgaaccaaccgcccaaagcaaaataggcggtaggaaaaag
taggaggccagaccaacccacgaagacaaaacggtctcttcttagccagtcatccatact
atcaaataaatcttttggctccttggaagattttccgatggcaatggtcatattcattcc
ctcattcagctcctcaaacaatttttgggtt---cccc-----cttcttttttctttttc
aagccatcacgtggtgtagttctgccgcttcggggtgaaggggtgaaataaaactgaccc
gcc-gagaagttattcttcccgggaagtcatttatg-----acagcggagtactcctagg
agttattacacgaaaatgagattttagaactcaaccaggaggttgtattttttcactccg
ttcagtatttc------ttttttccttgcttctagatttctttcctctcttttttgttat
gttatg--tttttttgtccaaccattccttctattttatgctttccctc-tttttttcat
ataattttag-------cttttttgaggcatcttttcccttttacttactggatcctaag
ctgattttgtttggtacgtagttttttgagcagtgggtagacctttcttttcttccgaga
ttttgactttgtt----aacctttcagtcgaattaaaacgactttggaaatccaacctag
cacaaaaaggaaacggagttgcgttcaaagacatctaatggaaaaagaaa---atactag
agcggcgtgaagaacttatactc---------atataagtatat----gtgggtgtggta
tccatccctttttcaaaattatttcgatacttattttaccaatccccaatagaatttgga
aga-ttttctgtttggcttggcc------ccaaataacggt-agtgagtaagcagcatat
tgcagtttaatcctgagtagggtatatgttaaaactactaacatcgaataaaagaatccg
ctgttactatcaaaccccgacgaaaatttgtttctaggtttttggagagaatatagagaa
aat----aggagtgctatatactctaataacttctactaattacgggaaatcatttccat
aagtaaataagaaatttgccacgtcattttacttcattctttaaa--aaag-agaatgaa
aattatacaaatacgtagtttcacatatatatctactta-tatatattgatactgatgtt
gggaattcatattcagttcccgagataggaataacaaaaaaggttctagcattaaaaatt
atatccactttattttcttccctac-----cccccccttttttaatgggtgtcacattac
tcagtgtaccgaaactagttaaataggatacct----taattataagagaaacagt----
----ttaactaaaaaattgaaattgaccgaattccattttagataagataggtaattact
tagttgttataa-tgctcgaaagtagaacttcttt-ttacatcaaaaaagcgacgtgtac
cagaatgtttccataaaaactgaaaaagttcgatccttgtagtttttaaggattcttaat
tagccccttgtcggatttgaaccgacgacttacgccttaccatggcgtcactctacccct
gagttaagggggcctcaaattacaattcct-ttggattgagctccattagacacatcatc
catttt------tgacccatattcttttttctttttttactttttga---aaattagaa-
-----cttgatgaaacagaaaaaaaaaaaca----gttttagtctgaatctaaaacaaga
tggggctatgtttttcaattatacattttacacttt-tatctagaa------------gt
aaatcta------tagatctagatagctttatgtcccatcaagcaacaaagtccagaaaa
gagggcagaaaggataaaaaagatagagaata-caattag------gtaattcttt-ttt
tgatgcgtaacgtcaaatcatttcaatctactaattgattgaaagatttgtaccttcgcg
atatccaatctggtaaaatcaatatcatctctgtcaatgaaatgcaaaaagctgattt--
---agctaagctcgcaaagaaca-tcaagcatcacattactgacgtagataaataattgt
tagcttacttcgcggggacaggatttgaacctgtgacctcaaggttatgagccttgcgag
ctaccaagctgctctaccccgcttagttaatgcttccaacataattattatacatctatt
gtataattacattggatttaaatggaagggactatctaattaacagacttagccatcatt
c------ttcttttttttttctttt-caactagatgagggataaattcccattaccaact
tgatttaaataccccgggcagcagacaagtgtgtaccatttcacgaagtacgtgtctaga
taagccaaagtatcggtaattggatcggggtcgtccggttaggaagcaccggttgcggag
acgaacaggtgcactacttcgcggtaaagattgcaatcttttggaaaagattagtttatc
ctgaattgacgagctacttctaatctgtctcttcaaagattggcgaatggtatgatatct
tttcactaattctttctttcttttttctttttcaataagactcttctttgccataattaa
taaatcagtaaacaggattgggt-----------------------tactactctaaaac
agatcggattcgtaaccaggaatctatatacaaataattagaaaacaaagattcaatccc
tatttctaattatagataaatagatttctgatttttaaattcaattggttgtacaaaata
atgggaggacaaactttatgtggaaataggcaatttggtagtctacaataaaaa-attag
ccaaatttacctgatgtagatgctattagaaaagctgcataggtaaagatgtaacccacg
gagaaatgggctagtcccaccagtcttgcttgaacaatggaaagggcgaccggcttatct
ttccaacgtatcacatttgctaaaggtgttcgttcgtgagcccacgctagagtttcaata
agttcttgccaataacctcgccaagagattggaaacataaatccagtagcccacacgaga
tgtccaaacaagaacatccacgcccatacagataagctgttcataccaaatgggttataa
ccattaataagttgtgaggagttcagccataggtaatctctcaaccatcccattaaatac
gtagaagattcgttgaattgagcggcattcccttgccataaggtgatgtgtttccagtgc
caatagaaggtaacccatccaatggtatttagcatccagaaaacggctaaataaaatgca
tcccaagctgaaatatcgcaagtaccgcctcgcccgggaccatcgcaaggaaaactgtaa
ccaaattcctttttatctggcatcaacttggaaccgcgcgcatccaaagcgcctttgact
aaaatcagtgtagtcgtatgtaagcccaaagcgatggcatggtgaaccaggaaatccccg
ggtccaatcgttagaaatagtgagttgctactactgttaatagcatctaaccaacctggt
aaccataatcctcgaccagcattacttgccggactacctgccgaggagagaagcacatcg
aaaccatataaagttttaccatgagcggattgaatccattgagcaaaaataggttcaata
agaatctgtttctccggagtcccgaaggctagcattacatcgttatggacatagagcccc
aacgtgtggaaacccaggaataaacttgcccaacttaagtgagctattatggcttcttta
tgttctaacattcttgctaagacattatctttattttgttctggatcataatctcgaata
aagaatatagctccgtgtgcgaaggctcctgtcatgataaaaccggcaatatattgatga
tgagtgtataacgcggcttgagtcgtataatcctgtgctataaaagcataagcgggtaga
gaatacatatgttgcgcgactaaagaagtgacaacccccaaagcagctaaagcaagcccc
aattgaaaatgaagagaattgttgactgcatcataaagccctttgtgtccacggcccaac
ttacctcctggcgggatatgagcctccagaatctctttcatactatgcccaataccagag
ttagtcctgtacgtgtggccggcaattataaacacaacggcaatagctaagtggtgatga
gcaatatccgttagccacaaactctgagtttgtggatgaaatccgcccaaaaaggttgaa
atggctgttcccgccccttgagtgctatcaaataaatgattaccagaatcggggttttgc
gcataaacattccattgacccgaaaaaaacggtcccaatccttgagggtgcggagcggca
gtcaataaattaccccatctgacatgcccaccccttgcttcggggatagctacgtgaact
aaatgtcctgtccaagccagagaactcacaccgaaaagccctgaaagatggtgattgagc
cgggattcagcatttttgaaccaagaaatgcttggtttccatttaggttgcaaatgtaac
cagctagctagtaagaatgaagcagaaatagctagtagaaaaatagctccagtatagaga
tcttggttattgcgtagaccaatagtgtaccaccattggtaaacacccgagtaggcaata
ttgactggaaccgcagcgccccctcgagtgtaggattcgacagctggttgaccaaaatga
ggatcccaaatggcatgagcaatgggtctcacatgtagcgggtcccgtacccacgcttca
aaattaccctgccaagccacgtggaacaagttcccagaggtccagagaaagatgatagct
aattgaccaaaatgggatgcaaatattttttggtatagacgttcctcggtaatatcgtca
tgactctcgaagtcgtgggcagtggctataccaaaccagatacgacgagtagtcgggtct
tgggatagaccccggctgaactgtggaaatcttgatgccgtaatgtttctcaaatcctcc
tagccattat------cccactgcaataattctcgccaggaagaacgcccacgtcgtggc
gattccacccagaaggtagtgagttactcccacggcacgcccctggataatactcagggc
cctaggttgagtgacgggggcaacctttaacttattatgagcccaaacaatggattcaat
aagttcttgccagtatccacgaccactaaataaaaacatcaaactgaaagcccaaacgaa
atgagcccccaaaaatataagaccatatgcggataacgaagaaccataggattgaatgac
ttgggaagcctgtgcccacaaaaaatctcgcaaccatccattaatcgttgttgaactttg
cgcaaaatttcccccagtaatgtggtttaccaccccctgttcgcttatactaccccaaac
atcggattgcattttccaactaaagtgaaatataactactgagattgagttgtacatcca
aaataaccccaggaaaacgtgatcccaagccgatacttgacaggtgcctcctctgccagg
accatcgcagggaaaacgaaaaccaagatttgctttatcgggtattagtcgggagctgcg
tgcaaataaaacaccttttagtaatattaaaacagtaacgtggatagtaaatgcatgaat
atggtgtaccaaaaaatcggcagtacctaatggaattggggccatggcaactttgccggc
tacagcaattaagtcgttgtaaccccagcttaaactagtactcgctgcggcattaggcgc
ggttgatccgggagccaaggcgtgagtattttgcacccactgagcaaataccggttgtaa
ttgaatagcggcatctgagaacatatcttgagggcgccccaaggcgctcatggtatcatt
atggatgtataaaccgaagctgtgaaaacctaggaaaatgcatacccagttgagatgtga
aattattgcatcgcgatgccgaataacgcgatctaagagattgttatattgggttgtcgg
atcataatctcttaccataaagatagccgcgtgtgcagctgcgccaacgactagaaatcc
tcctatccacatatgatgtgtaaacagggaaagttgtgtggcataatcggtagccaagta
aggatacgggggcatcgcatacatatgatgggacacaataatggttaaagaacctagcat
agcaagattgattgctaattgagcatgccacgaacttgttagaatttcgtagagaccttt
gtggccttcacccgtgaagggacctttatgagcttccaaaatctctttcgtactatgtcc
gataccccagttggttctatacatgtgaccagctaccaaaaagagtacggcaatggctaa
atggtgatgcgcagtatcagtcagccacaaacctcccgttactgggttcaaacctccgcg
aaaagtcaaaaaatctgagtattctgaccagttgagggtaaaaaacggaatgagtccttt
cgcaaaacttggatacgcttgagccataagatcacgattaagaatcagttcgtggggaag
gggtatttcttttgggtcaacccccgcatctaagagctgattaattggtagtgaaacatg
tatttgatgtcccgcccaagctagagatcccaaccccaatagacccgccaaatggtgatt
tagcattgattcaacattctggaaccaagccaatttgggggcagctttgtggtaatgaaa
ccaaccggcgaaaaacattaatccggcgaggattgaagcacccacagctgtgcaatagag
ctgcaattcactagttattccagaagctcgccaaagttggaaaaatccagacgttatctg
tacaccctgaaaacctccaccaacatctccattgagtatctcttgacccacgattggcca
aacaacctgggcactaggttttacatgagtaggatcattaagccacgcttcataattaga
gaagcgggccccgtgaaagtacatgccactcaaccaaatgagaataatagctaattgacc
aaaatgggcaccaaatattttacgggatatatcctccaaatcatttgtatggctgtcaaa
atcgtgggcatcggcatgtaagttccaaatccatgtggtggtattggggcccttagctaa
actcttcgagaaatgtccgggttgggcccatctctcaaaagatgtttttacgggatcttt
ttccaccataatcttgacttctggttctggcgaacgaatagtcatcgggactctcctctc
ttcggtcaagggatagcaacaacctaccaacggtagatactaaacttgtaagaactagag
tttttaccaacatgtagtaatctat-tcccttttctactgagttta-aaatgagcttgaa
actcaagcagccgctataaataaattatgcacggcagtctttttatggcattattacatg
gcccaatagtgcccaacggactttataagggtgatcgtacgtttagtaaggggagaggta
acaaggtttgtgtcgagcaagcaataatttctatctattaactctatttattaacct---
-ttctatctcatg-cccccccc------------ccctttttcattaattaaacgaagaa
aggcgtcctgtaatttttaaccgattctgtgcttcaatgtaattgccaggggaaagtgct
attgcctgtttccaatattcagcagcttgatcgaaccaagcctccgaaacctccaaattt
ccttggttaatggcctgttcccctcgatcagaatgggtgattt-------------cttt
tttcaaaccccctcctttagaaccgaacttggaggtttcccacctcatacggctcaagca
actctgttattagcttctcgtctcctaaccaagttagagaat-----------------t
atttttgaactttgtaggaacttcaggaatagtccggtttttaatttcattcgtcttgag
taaaatcttttccgtactcctagtt----------aaaaaacataagaaaaggattaaaa
ggatccttcggcactaactacctatctcaatgtagatctctcttctct--ctctttttaa
ttagagtaatctttcttttaggatttgatgctacaccgcggcccgtcaattatttttttt
tttcccaattgtatctactacagaaacagattgtataacttctttgatggaccaatctcg
ttgcatcaacccaaaatttcaatggtgaatctttgcgatgctttattttccgattcagg-
----tagttatccatgaga-agttaggctatctacctttttaaaacccagattgttttga
aagatgccaaatcccgcaactcgagacagctcctgtttggaagtatgcttgggggaagcc
cgcattggttgagtatttgtaaaccggagaatcttgaagcgtaggtagtcgcacgtggtg
acagatcacagccatattattaaaagcttgtggcagaaaagaatttcgctccggtgcttg
aaagtaatattccaaagctcttgcatgttttccattacttgtatgagtgaggcctatgtt
gtaaagtatgtagcttcggtcgtaagagtcaacctctaaacgcatggcttcataatagct
tcataaagcttctgcatattctccttcagattgggccgacatccgttacggttgtttata
aaaataagccccgtttcaaaaccgtacatgagattctcaactcatacggctccccc-cac
tcgatttacgt-aaaataagtaaaaattttaactatgtcattgtttagacttttaatctt
tgagtaggggttagcgtctcatgaaactgatatctaaccatccttctccaaaagtatttt
tatctttaagacggttacgccacttcttttattacggcgccaccggc----agcaataaa
tcccctggtaaattcttcgttcccaacattctcttttttcgggggattattcacctcagc
aatctccgatgattttaagggtatccaaattacaaacgggatgggtgcttgttaccccaa
tcattatattgtccttaccacaatttcgaag-ttatcgaaaatcggcaacatacgtcaaa
gccaaaatttgttattatcgtagattttgtgttgccgattcctccacgtagtgctagccc
ccc-------gctcgtgtttactcataaaaaatgccatgtgttatacatcaaattatgga
tttaaccccttgcttacttgatatcaaaatccgtagaaatggaaatcgtagcttccgagg
ctgcatcaatcgtggatacgcgattagagggttcgttcaaaaatcgaaacagacctt-aa
aaaaatgtgggtttttgaaa-gaagctataactatttcaattattagtaaatag---tga
tagattgcctgcctcatcgaatcgcgccatccctataatacgtaaaagcttctctttctc
tcttagtggtaggtaggatttgcagtagaatatccgctagaactgtaaaagttttgtcaa
taaagttgtcatttctctgagatctaggcataatcaaa-tcgactccttgttt-------
----tttttt---------------gcaccccctgttacttgttagtagtataacaattg
aaattgcaaaaagaaaaagagatgtttagacaatactataaaaaaaaagagaggcaataa
tggatgggacaagcctttttaccta-tctctt-tcttctttgatttgtatttcagca-aa
agattagttttaaccactattcaggagtcacttgttattttgctaccaaaatacctaaaa
tatgtcaaattagtttagttggtaaagctcaataca-------ggaagggtggccgagcg
gtttaaggcgtagcaccggaaatgctaagtagagtcttatctaccgagggttcaaatccc
tccctttcctatctttatttttacctacccaaggttatatttattca------tttttta
tcaaa-atctagctaaattgtcgattcaaaacaaagagacaggctg-----gagtcagat
tttcaaatcaagtcagacaactttgaagaagccgaagaaccattttaatacaaacaa-tc
ggtaattcttcggttaatc-t-----aagaatttggttgaagtgatatggacg-------
---ggtgattcagatatttacaccgaatcgtgtgccaaa--------ttaatttgccc--
---------aaaaatagaacatttctatctaaggtaaaagattatgatttagattatgct
ccaaacagaatgaacaagctacatcgaaaaacttttgcatcttcctcagtaaattgctta
ttgactttgactatcctaagtcttttgcataaattctaattgtaaaaacctccaatttat
cttttagtaaaatactaatttaatgaatgatcactaggctttgcgggagtaatactcaac
aactaataattcatttatattcaaattaacagattctcgattggcgatacaattcaccaa
tcctgttggcttgtcgtcttccgataaagaaatagttaagtaatccggtgttttgtccc-
--ccccagtaaacttattttttaatgcattatacgaagttggtcgatttcgaacagtaat
gctatcttttggtttacaacgataacttggtatatctacaacacaactgttcactaagat
atgtctgtgagtaactagctgcctagcggcaggaaccgtagaagcaagacctaaatgaaa
aataatgttatctagacgcatctcaagcaattgtagtagtacttggcccgttgaaccttt
agcttttctagcgacacgtacatagtttagtagttagcgttctgttaatccataattaaa
acgtaatctttgtttagtctccaaacgcacacaaaattgagagatcttttttgaagctga
ttgatcggtagcgactcgaaattctcccaaattgggtattttacttttccctccaaatcc
tggcaaattttttagacgacgtatcagtttcaaacgaggtcctcggtagcgagacatgaa
aactccttttctgtaaacgttttataattaactgatgggatgaacacaggaatattaccc
aatactgctgtgtcagcaaataaaatgggaatcaataagattagctatctgtgacaatca
taacatatgagtaataactagtaaacattcaatttgtttcaaa-aattgaagaggatatc
gaggtgggcg--------------------------------------------------
------------------------------------------------------------
------------------------------------------------------------
------------------------------------------------------------
------------------------------------------------------------
------------------------------------------------------------
------------------------------------------------------------
------------------------------------------------------------
------------------------------------------------------------
------------------------------------------------------------
------------------------------------------------------------
------------------------------------------------------------
------------------------------------------------------------
------------------------------------------------------------
------------------------------------------------------------
------------------------------------------------------------
------------------------------------------------------------
------------------------------------------------------------
------------------------------------------------------------
------------------------------------------------------------
------------------------------------------------------------
------------------------------------------------------------
------------------------------------------------------------
------------------------------------------------------------
------------------------------------------------------------
------------------------------------------------------------
------------------------------------------------------------
------------------------------------------------------------
------------------------------------------------------------
------------------------------------------------------------
------------------------------------------------------------
------------------------------------------------------------
------------------------------------------------------------
------------------------------------------------------------
------------------------------------------------------------
------------------------------------------------------------
------------------------------------------------------------
------------------------------------------------------------
------------------------------------------------------------
------------------------------------------------------------
------------------------------------------------------------
------------------------------------------------------------
------------------------------------------------------------
------------------------------------------------------------
------------------------------------------------------------
------------------------------------------------------------
------------------------------------------------------------
------------------------------------------------------------
------------------------------------------------------------
------------------------------------------------------------
------------------------------------------------------------
------------------------------------------------------------
------------------------------------------------------------
------------------------------------------------------------
------------------------------------------------------------
------------------------------------------------------------
------------------------------------------------------------
------------------------------------------------------------
------------------------------------------------------------
------------------------------------------------------------
------------------------------------------------------------
------------------------------------------------------------
------------------------------------------------------------
------------------------------------------------------------
------------------------------------------------------------
------------------------------------------------------------
------------------------------------------------------------
------------------------------------------------------------
------------------------------------------------------------
------------------------------------------------------------
------------------------------------------------------------
------------------------------------------------------------
------------------------------------------------------------
------------------------------------------------------------
------------------------------------------------------------
------------------------------------------------------------
------------------------------------------------------------
------------------------------------------------------------
------------------------------------------------------------
------------------------------------------------------------
------------------------------------------------------------
------------------------------------------------------------
------------------------------------------------------------
------------------------------------------------------------
------------------------------------------------------------
------------------------------------------------------------
------------------------------------------------------------
------------------------------------------------------------
------------------------------------------------------------
------------------------------------------------------------
------------------------------------------------------------
------------------------------------------------------------
------------------------------------------------------------
------------------------------------------------------------
------------------------------------------------------------
------------------------------------------------------------
------------------------------------------------------------
------------------------------------------------------------
------------------------------------------------------------
------------------------------------------------------------
------------------------------------------------------------
------------------------------------------------------------
------------------------------------------------------------
------------------------------------------------------------
------------------------------------------------------------
------------------------------------------------------------
------------------------------------------------------------
------------------------------------------------------------
------------------------------------------------------------
------------------------------------------------------------
------------------------------------------------------------
------------------------------------------------------------
------------------------------------------------------------
------------------------------------------------------------
------------------------------------------------------------
------------------------------------------------------------
------------------------------------------------------------
------------------------------------------------------------
------------------------------------------------------------
------------------------------------------------------------
------------------------------------------------------------
------------------------------------------------------------
------------------------------------------------------------
------------------------------------------------------------
------------------------------------------------------------
------------------------------------------------------------
------------------------------------------------------------
------------------------------------------------------------
------------------------------------------------------------
------------------------------------------------------------
------------------------------------------------------------
------------------------------------------------------------
------------------------------------------------------------
------------------------------------------------------------
------------------------------------------------------------
------------------------------------------------------------
------------------------------------------------------------
------------------------------------------------------------
------------------------------------------------------------
------------------------------------------------------------
------------------------------------------------------------
------------------------------------------------------------
------------------------------------------------------------
------------------------------------------------------------
------------------------------------------------------------
------------------------------------------------------------
------------------------------------------------------------
------------------------------------------------------------
------------------------------------------------------------
------------------------------------------------------------
------------------------------------------------------------
------------------------------------------------------------
------------------------------------------------------------
------------------------------------------------------------
------------------------------------------------------------
------------------------------------------------------------
------------------------------------------------------------
------------------------------------------------------------
------------------------------------------------------------
------------------------------------------------------------
------------------------------------------------------------
------------------------------------------------------------
------------------------------------------------------------
------------------------------------------------------------
------------------------------------------------------------
------------------------------------------------------------
------------------------------------------------------------
------------------------------------------------------------
------------------------------------------------------------
------------------------------------------------------------
------------------------------------------------------------
------------------------------------------------------------
-----cctaagcag----------------------------------------------
------------------------------------------------------------
------------------------------------------------------------
------------------------------------------------------------
-------agactac-------caacgattcataatgtcggataaagacgttctagcatat
ccatttacataaagattttgtcaaagatatcaaacttatccacgaatatattgcttcaac
tagtgcatctagatatacttctataatagaa---gttcagttttgacaaagcaattcatc
cgtcgttgacgagttgaattacaccca-ttttcttttttcatttaaagcgtgata---aa
aagagaaatattctgtttttttttatatctctctctttttcaatta--------aaaagt
ttactaaacacatccaaaataatatgcaaacaaaatagcagaaacctaaactaagcggat
tagaattagtaagtataagggcggcaaaagcttcagtttttacatacctacaattatgtg
gttatctctatttt-ttctaagtttgttggggcc------aaatagtggggatatggcgg
aatggtagacgcagcggactcaaccagattgggcctggatgtggagacatatcaagtggc
agcccccagattcaggggaacctgggaccatttattgggcaatcctgagccaaa----tc
ttgtattacccaaacaatttgggcgactaagatagataggtacagagactcaacgggggt
cattccaacgaacaa----------------------aagaactgaatatacaattgttt
tgtttcgctaaccgcatgaaataaaata-------taaaatataagactgagacctagtc
aagataagagtcaagataagagttaagataagaagtttatcttttttcctccatttgaac
ttgaatg-cagatttctcggtttgacgggaactttcattcccaaaattacgataactt--
---ctgttatcgatcaaaaacaaactgctaggtagacccattctacttttgttaatctaa
tacttttatcttagcttttgtacgatcccacttaatttcgacaaaaactatttaacaagc
gaca--------aaaaaaaagaagtaatactctcgtgagtgaagatagagtccgattcta
cgcattttat--------agaagttaggaggagcagcgcaagctgtagtaggacgaaaat
ccgttggtttcacgggaccgtgagggttcgaatccctctatccccagcaaagagatttag
ttaacccaatttagttaacccattgatgtttctgacttctcaaagacactttacaagtga
gccgttcaagcgtctaatatgcttgaatggctcagca----ccccccccccccccccccg
---------tcctaatttatttcctgcaaatgtgctatttacatatattaa------cca
catttttaaaagcgat----ataagcattttaact-------agaaaaaaaaactaaagt
gaagagaatacttagttgatttctatttattatttctgtaaatgaattggccgagatagc
tcagtcggtagagcaggggactgaaaatccccgtgtcaccagttcaaatctggttcttgg
catctaactagtttta-------------gaggctgaactagtcct-aatgctat-----
-agaaaactcttcaattctgaagtagct-aatctaaagaatatctcgagatttaggttaa
-tcatttacattt------gacagttctgcttcataatcgtaaaaaatttcaat------
------aaagactaaatggttaaaaatggatcaaaagctaaatcttcatgttagaccaaa
-----ttctctctttttaatctttctacaa-tttaataagcatcctgtaactcgtaaaaa
ttgggtacaacataatctttacgtagaggccaccctacccaactgtcaggcattagtatc
cgcttaaggtgcggatggccctgataaattattcccaacatatcataggattcgcgttct
tggaaatcggagcccttccaaatccagtaaaccgaaggtattctaggctctcttcttggg
acaaagatttttacacaaacctcttcgagttgatccaaatgatctcgtacctgcgttaga
tggtatacactcactagatatcctcccggtgctgaatcataagcacattgagaacgtagg
taattgaaaccataagcatatggggcgacagctacagacaaccaatcctccgatttgact
tgcaaagtctcaacacccctataatcataacctaaaggtcgatgggaaaatttatgtcta
gtcaaccaggcggataatcgaccccgcgcctcaatattcaactgatcttcattgatatta
ttcatattggttgaca----cccctctcctatcttattcatttggaggataaaatatagt
cattaccatatctttactatttatgtttcagacttctgtttaagtttttgaaaattttct
gaaaaatcatgtagtaaaaattttgtgtcacaattagttaattctttattgtagccacct
atatggatgctaggtatgaagcgaaatcgatgatttagactgaaatatttccttctagta
ggacaagatattcgatctggaaagttttctctagcaattttcttacggagttttgttata
gcatcaataatagcttcaggtttgggcgggcaacctggcaaatatatatcgacgggaatt
aatttgtcgaccccgcgaacggtactataggaatctgtggcaaacataccccccgtaatg
gtgcaagctcccatagcaattacatacttcggatcaggcatttgctcgtagagtctcact
aaagatggagccattttcatggttacagtaccagctgtaacaactaggtctgcctgccta
ggactggatctaggtactagaccgtaccgatcgaaatcaaatcgtgaaccaattaaagaa
gcaaactcaatgaagcagcagctggtgccatataaaagtggccacaagctagaaagtctg
gaccagttggaaaaatcactggtattaactaaaaagattgaattttttgatacaccccat
tcagggagcaacggctcgaccgaattcagggggatctttacgctacggggtttaatctca
tctatcccgccttcaacccaatgttcggaagttgataccattcc----------------
------------------------------------------------------------
-----------------gatgctccttttcgccatgcgtgaaccaaaccaactactagta
taaagataaaaatgattacttcgataaaagcaaataaccccaattccctaaaagatacag
cccagggataaagaaaaacggtttcgacgtcggataccgtgaaaaccaaagcaaacatgt
aataacatatctgaaattggatccaagtagttcccttcggttcaatgcccgactcataat
ttgttaacttttccggtccttttcgagtgggggcaacaaatccagaaatcgaagaagcta
aataggggatagatatagatactgatagaaaaatccaaaaggagtcatattgatggagcg
aaaacatttgcatattcccctcgtcttaattc--tttg-ttagttgataaatttgtaaat
ggacaaaatgggattaacctttaacctagggtaggcaattgaaaagtaactaatgtcttg
tcatactgaaaagggtttagggcatataattctttcagggaa----gttgaaaaattagt
ttaattagattagtacttaccccactgataaaaacaaataataaggggttagcctatcat
ttttgagagtagcaatgtcgctttcct-------agtaaaaagaaaaaagattgactaat
tcaca-------------------------------------------------------
------------------------------------------------------------
------------------------------------------------------------
------------------------------------------------------------
------------------------------------------------------------
------------------------------------------------------------
------------------------------------------------------------
------------------------------------------------------------
------------------------------------------------------------
------------------------------------------------------------
------------------------------------------------------------
------------------------------------------------------------
------------------------------------------------------------
------------------------------------------------------------
------------------------------------------------------------
------------------------------------------------------------
------------------------------------------------------------
---------------------------------------------aattttaacaaattt
gtt--taaaaaatgattgatatacatatatatgtatatagaatctaatttatattaaata
gtgaatgaaacttgcaattgtgttcagctacttattagtatataatagaagcatc----t
acattttccatgtaaatcacacacctgagcttcgctaaaaaggaaaaggc----------
-gc--------gttcatcaatcaaattatt-aacagcctacttgactcagcggttagagt
atcgctttcatacggcgagagtcattggttcgaatccaatagtaggtaacgcttactaga
tacc---------acacttactagataccatgatgg------------------------
---ttaaattggtggtatctagtaagttttattgcatatgaaatatatcgaagcaaggct
ttttgtccatatcttaataatattatttacagactgtcga--gaaatagttagtgcttt-
----cgggctg------agaaaaagctcgctaagctacaatcgaagcttctagtctggct
ttcgctcttttaaatgccaagttggcctctattacccttttcttaccctctgctttagct
gagtcagcctgagctgtctgaaaagtttttcgagcttcttcaggatcaatttcggcagct
atctctgcttcattaactaatattgttacctgattattatctatcatagcaaaaccgccc
atcaatgccattgcagaccactggccatcattacgtatttttgaaactcccatatccaac
gctgtaagaagtggtgcatgattaggtaatacaccaatttgaccactattagtggatgaa
acaatttcccaaacctcggaattccaaactattcgattaggggccatcacgcggagattc
agtgtcatctattttattgaccctccacttgtaaagccgcagcttttgcggtagcttcgt
cgatattgccaaccaaataaaaagcttgttcgggaagagtatctaactccccagaaagaa
tcatttgaaatcccttaatggtttccaataaactgacatatttacccggagatccggtga
aaacttccgcgacaaaaaaaggttgtgataagaaacgttctatttttcgagccctagcta
ccgttaatcgatcctcttcagataactcgtctagtccgagaatagctataatatcttgaa
gctctttgtaacgttgtagagtctgcttaaccccctgtgccgtctcatagtgctcctcgc
ctacaatccaaggctgtaacatagtcgaggtcgaatccagcggatctaccgctgggtaga
taccttttgctgctaatccccttgaaagtacagtagtggcgtctaagtgtgcagatgtcg
tggcgggagccgggtcagtcaaatcatccgcaggtacgtaaacagcttgaatggaagtta
ttgatccctctttggtggaagtaattctctcctgcaatgttcccatttctgtacctaagg
tcggttgataacccacggcggaaggcatccggcccagtaacgccgagacttctgatcccg
cctgaacaaatcgaaaaatattgtcaataaataggagtacatcctgtttgttaacatctc
gaaaatattctgccattgttaaagcggttgagccgactctcatacgagctcccggtggtt
cattcatctgaccataaaccaaagctacttttgattcacaaatattttgttcattaataa
cttttgattctttcatttccatgtaaaggtcattaccttcacgtgtgcgttctcctaccc
cgccagatacggatacacctccatgagctttcgcaatattattgattaattccgtaataa
ggaccgtctttccaactccagccccaccaaataacccaatcttgccgcctctacggtacg
gagccagaagatctacaacttttatacccgtttcaaaaatcgataatttggtatctaact
gggtaaatgcaggagcaggcctgtgaatgggaaatgttgtactatttcgaacgggaccca
aattatctacgggttcaccaaggacgttggatattcggccaagagtagtttcaccaacag
gaacactgaggggggctcccgtatcaacagcacccatacctctcatcaaaccgtctgtag
cactcatagctacagctcgtacttcattattgcctagtaattgttggacttcacaagtaa
catcaatttgctgcccggctggattttgccccttgactactagtgagttgtaaatattag
gcatcttccccggtgaggaagccacatccaacactggtccaatgatctgagtgatgtaac
ccacatttttttccaccaattcagaaatttcgaaagagagggaactggttttcataacta
tactatctcggtgtattatctctatttgattagtgaatcggtagaaatgt--------tt
tgtatcttagcgtcgagtgggtcatggcagaggaaaaatcaatgttttttttttccacgc
atttccctttatttcaacct-ttttacagatgtagctatagataaatgacata-------
-gggggg--ggaagaggctgcaccgtggatcaagcagaccccctct-------------a
ttgtttagtatacgatcgataaactggaatctgcgcctatacgttgaatagtcattattg
gggtgcacattttgcttactttatctttttctctttc-ttcttttttttttcttattttt
caaataagattgatcaataaacggagggattggcaattatgtagtttctatttcactgaa
tagtctaatcgccaagagattccctagtc------aatgtatcggaatgaaacgaaa---
-caatgctttctgataattttttacaagaaaacagattgattagttgcactctgcatgag
atgcgatatagaataataatgttccatgctcgaaatggagttttgacaggtataagtatc
atgcgtgggttgaactaaatccattttacgtttcacgtcgaaatactctacctatgccga
gcagatctcatagttgcaagatttattgatttagtcatagggaggaacaaaccaatgtca
ccacaaacggagactaaagcgggtgttggattcaaagctggtgtcaaagattatcgattg
acttattacacccccgaatacaaaaccaaagataccgatatcttagcagcatttcgaatg
accccacaacctggagtaccggctgaggaagctggagctgcggtagctgcagaatcctcc
acaggtacgtggaccactgtatggacagatgggttgactagtcttgaccgttacaagggc
cgatgctacgacatcgaacccgtcgctggagaagaaaaccagtatattgcgtatgtagct
tatcctttggatctattcgaagaaggttctgttactaatttgtttacctccatagtaggt
aatgtctttggctttaaggctctacgcgctctacgcttggaagaccttcgaattcctccc
gcttattctaaaactttcataggaccgcctcatggtattcaggttgaaagggataaattg
aacaaatatggacgtcctttattgggatgtacaattaagccaaagttgggtctatctgct
aaaaattatggtagagccgtctacgaatgccttcgtggtggacttgatttcacaaaagat
gatgaaaatgtgaattcccagccattcatgcgttggagagatcgtttcctatttgtggca
gaagctcttttcaaatcccaggctgaaacaggggaaatcaaagggcattacttaaacgct
actgcaggtacatgtgaagagatgttgaaaagagctgtttttgctagagaattgggtgca
ccaattgttatgcatgactacctaaccggagggtttaccgcaaatactagcttagctttt
tattgcagagataatgggctacttcttcatattcaccgcgcgatgcatgctgtgatcgat
aggcaacgaaatcacggtatgcattttcgtgtattagccaaagcgttacgcatgtctggc
ggagatcatatccatgctggaactgtagtaggcaaactagaaggggaacgagaagttact
cttggtttcgtcgatttacttcgcgacgattacattgaaaaagatcgtagccgcggtatt
tatttcacccaagattgggtatctatgccgggtgtattacccgtagcttcagggggtatc
cacgtctggcacatgcctgctctaactgaaatctttggagacgattccgtattacagttc
ggcggaggaaccttaggacatccttggggaaatgcgccaggtgcagtagccaaccgagtc
gcattggaagcttgcgtacaggctcgtaatgaaggtcgcgaccttgcccgtgaaggtaat
gagattattcgtgaagctagtaagtggagtccagaattagccgccgcatgcgagatatgg
aaagcaatcaaatttgaattcgatacaattgatacgttgtaaata-----gattggaaat
ttcatagttatttgctatccgtatctgc------tttgcaatagttgtaagacatataag
gagtattggtaaagagtttacctcccctatactccttatatat--------atattaaag
ttggtaatgatggaagctaggaaatacatagtctcaagatgtaaattagggggttcgaat
ccccaccaacttatattaaaagggaaacattacgcaaaaagaa---cga-ctaatccaaa
attcaatctaatgctcaatgtttattagaggtagttctctcttgtttagtttcacaacat
gttacctcgtttctctcgttggataatacaaatcgaagacttacaatacgattgatttga
caattaattcgtcaattatcaattctctatcggatcagcaaacttcaatttaat------
-----------------------------------------------tttgaattttagt
tattccatgggctaaaaggaaacaacagatgaggagatttttacgtctgtaacagattgg
tttgaagataagcgaaaatttggtggattgatcggagctttccccgaagaagctaccaga
ggctctatctcaaatgaaaaagagaaagagaagcgtataagtattaacacgaatagagga
ttatgggctcgatgcgataactgcggaaacatgctttatgttaaatttttaaaacagaat
agaagtgtttgtgaagaatgcggttatcatctcccaatgaatagtatggaaagggtcgaa
cttttaattgatcgtaacacatggattcccatggatgaagacatgactacaagagacgtt
ttatattttttcgacgaggattcttatgagaatcgtttagctatttctcaagaaaagaca
ggtttaactgacgctgttcaaacaggtataggagatctaaatggaacacttattgcactt
ggtgttatggactttcactttatgggaggaagtatgggctccgttgtgggtgaaaagatt
actcgcctgattgaacatgcaatagacaagtctttgccattggttttaatttgtgcttct
gggggagcgcgtatgcaagaaggaacgttgagcttgatgcaaatggctaaaatatcttcc
gtcttgcaaattcatcaagttcaaaaaaaattgcttcatatatcgattcttacctatcca
accactgggggtgtcactgccagctttggcatgttaggggatataattattgccgagtcc
aaagcatatacagcatttgctggtaaaagggtaatcgaacaaacatcgcgtcaaaagata
cctgagggctttcaagcagctgagtccttatttgataatgggctactcgatttaatcgtt
ccacgtaatctttcaaaaggtgtcttgggcgaaatatctgaacttcataaatcagctcct
tataaaagatattgagtttgtaccaga------tcttcttcgtttttaaatcacgccgta
tcttgtccctcc-----ttctcatgctagt----aatagataaagaagagattggtgatc
tttccttttagtagtcgcgtactcgttcctttccccaaaaacctggaaaataaaaata-a
aaaa-----------gaaaccaaattagattactgttagtggaaacccctttcttttata
aaacaaaaggaatatcattagatagtagaagga-----agagcgatacagagatatatga
ttgtataactagatttcctacctacttta----ttactgttgaggtaacttcatcatggc
agcatcttatctaccctctatttttgtacccctagttggtttggtgtttccagcagttac
aatggctatctcatttctatatatagaacgggatgaaatcctgtaattctatctttctct
ctattattttttggaaacgcagtagc-----ctgattgttaacttcatgatatcaattga
attcgaagtctaatct------cagctagt-aattaatcgcaataaatt--ccccttctt
tttacggttattcttgtttaactacccgatacattcaagaatgtttctttcc----tcaa
tctatgtctcatttttatttcatagagaagtgagatatagattgattacttgttaacaag
atgcgttactcgtagatagctatctcatatgtttgaactccattttactacttcatcttt
a----agcgtaagtagatcaaaaacaagtggaagtagtgcaccaaaaaggaaataggaaa
agtaaaattgatgacaaaatgactaatccgtttattatgcaatctgtgaggaaatagtaa
cgaattgtcgctccaaatggatccaagtagattttataaagggctcccgtacaattgcca
atttatgttgggcctgtatccttgtctgcggtgcaacaggttttttactggtgggatttt
ccagctacgtcggcaaagatctgatccccggactttcatctgaacatattttttttattc
cacaaggtattgtaatgtgtttctacgggatcgcaggcctatttctcgggctgtatttgt
gttgtactgcgttttggaacgtaggtggtggatacaatttgtttgataagcgaaaaggat
tcttttcaatatttcgatggggctttcccggaactaatcgtcgcatccggattcaatttg
tactaaaagatgtagaggcagttaggttggaaagtaaggaaggcttttacccacgtcgaa
ttctttacttgaaattgaggggtcgccaaaatattccactaactaggatcggggagaatt
taacctcgggagatatagaagaaaaagctgctgaacttgctcgtttcccgcgtgtatcga
ttgaaggtttttaagagttattgagtttcagaaccggataacttagaaatcaatgttaaa
gtcattagagtg--gcttagaaaatatatttcaggaggataggagtcccagaaaagagta
gcccaatc----aattgtcttgtacc-----ttgctttcttctcctgattagtagat---
-----agttacagttaatatatgcgattacattgctggaaacaaaagatgatgcgatggt
ttcttagtactccacatcgttcctcgaatagagcttatgaggctagtaagcaactacaac
ccttaatcaatgactctccgctttttgtccaggtagaatcatccctatcgggcgatttgt
cacggactgcatcaatgcccacaaacacagtatccaggagatctagatatttaatatatt
gcagtctcttagagcacagatttagtacatttatgttgggaatgcaaaaagaactaagac
ttgttttcggaccaaaactattccgattgctcttatttagatgctattgtgcaagcaact
cttttacaaagaattgcctgaatctttttttgcctaaccttccagatattttccttttcc
aaaacttatttctaaacttttaccaaaaatgttgcatccatggtgaaacgatcaataagc
aaggaaaattggttaacttctcagaaaacaatttggaaactgatttctctttccgtggtt
tctacaagttgaacagtataaacaagagaaataggaaattagcttggattgaagcaactt
taaatgagttggacgcaaaaggagcgcgttggtccataaattctttttcgtgtcaaacta
ccaaaagagtcattgagaaatcatttaattacaaattagcaaattttccgtcggcttatg
aatcaattagtttagtgccgcgttctgtaactcgcactttatcaaggttcaaggcggaat
tgacaaatcaatcaagtgtgttggtacgaaatgattttgatttaactagaaaccaagcat
tagtctcctttcaatatgttggctgtttcctgcttctacccctcaccattccaataagtt
tcagaaactggtttttagagtcttggattagaggttggtggaacattactcaaaatcagg
tatttatcaatacttttcaagaagaaagagctttaaagcaacttcgagaagcagaagctt
tgctatggttagataacgcgactgaatgtttggcagataagcagttgcaaaattttgatg
caaatgcctatgacgatactactcaactggcagcagtgtatgacgaactcaacattcagc
tactgctccagctagtaaccgatttaattggtattgccattctagctctattttttataa
cgggtcgaaagagacttgcagtttcaaattcccggattcaggagtcattttatagtttga
atgacacaatgaaagcgttttccattctttcattaactgatttatgtgtagggttccact
cgccccatggttgggaaatagtaataggcacacttttcgaacattttggtttaatccccg
ataaatatgtaatttctcgtctagtttcaacctttccagttattttagatacagtattca
aatattggatttttcgtcacttgaatcgtacatctccttcaattgtagcaacttatcata
caatgagtggataataactactttt------ctaaatttcgtaggctagacctgctcatt
tttgg-ggtcaatttaaacctcctcgctcgatcggcatatgctaataatgattgaatatg
gaaaaaagtggaaagacttagaacaaaaagaaattattt-ttatcaagcggtgtcaacaa
ctaatccgtttgtagaaagacttgagactaataattaatctatgcaaagaataattacga
ataactggaaaaagccgtgttggattcaattacttgcacttgcgatatcaataagttttg
gtgaattagaatgtccatctgtatcaaatgcatatccgattcttgcgcagcaaaattatg
agaaccctcgagaagctacaggacgtattgtatgtgccaattgccatctagccaaaaaac
ctgtggatattgaggccccgcaatccgttcttcccgatagtgtatttgaagcagttgtta
agattccctacgatatgtagataaaataagtacttgcaaacggaaaaagagggggattga
atgtcggtgctgtcttaattctaccagagggatttaaattggccccgcctaaccgccttc
cagctgaaatgaaggaaaagttgggaaaactgtcatttcaaagttaccgtcccggtgaag
aaaatgtaattgttgtaggaccagttccgggcaaattatacagcgaaatcacgtttccta
ttctatcaccagacccaggtactaacagggaagctcattttctcaaatatcctatttatg
ttggaggaaatagggggagagggcaaatctatccagatgggagcaaaagcaataatacgg
tctatactgcttcagtaacaggaaagataaataggattgtccggaaagaaggaaggggtg
gatacgaaatcactattgaagagtcatctggtagtcgtgaaacaactgagactgtccctc
ctggtctcgaactcattgtgtcagaaggcgaattcgttaaggctgatcagccattaacca
ataatcccaatgttggaggatttggtcaggaagaaatcgaaattgtactccaggatccag
cgcgtattcaaggtctcatagctttttttgtgtcagttgtcttggcacagatttttctcg
tgcttaagaagaagcaatttgaaaaagtgcagctagcagaaatgaatttctgattgttta
tctccg-ttttttatccatttcgtggctagataatccaattgataattgcgcgtgaggaa
aaatttcccaattgcatttc----tcctttagtccagagtttattaatcacatgcg----
-----------------tggtcctgcttgacgtaatcaatctaattgtttatcgcccatt
ctcttagtttaacttcattaagtctaagctgga--gtatgggagatttaatatcggtagg
taaacaataa-tacagataagactagttaaa---------------------aagataac
cattagaaaaagatgaagat-------taaaagagatcctcttttcaatttgtcaaacta
aaaaccgttttcggattaatct--------attaattaatccgagtagtttaaaccagac
ccctctcatgatactaa-aactaaatatataa-tataattatatat--------------
---taataat-aaaaaaaaaggaaaaaagaataaatattaaaaaggggaaaaaaaaaata
catttgattttaataata-tttatt-------tgatccagttttcatttttaaactcga-
-tcga-------ttctt------------tataaaa------aaaaaaaagaatcgatcg
acctatttaattgaataatgcgtcgcaagtctagtctat----aactatctaactaacta
gttagttactgaattaaatcacttttgtattcccacc-----------------ctggtt
caataaaaagagaataaagatgaatcattcgattgtataattcggcaaaattttatcgat
c-aaacagcaatcattattgaagagacgaccccaaccctgagtaagctccataaaagaat
atgcctaacaaacctatcacaagtgtaccggctacagtacctaccaaccataggggaatc
cttccagtggtatttgtcatctgtgccacctccttacccccttcttttttggctttatca
tttggtcccgactcgaaacatgaacagtcacaa-----------ataattaggacctcat
tatttttcggacaatttcttctagcttctaattaaaaaagtaattagaaaatggaacagc
aagtacaaaaatcaatagtaatccccgataaaggcttgtacgattcaattctacactctg
tttatttggattcggttgtgtcatagattcgaagctcactaaaaattatctctgaatgaa
ttgcatagctgatatggatcccaggaaaaaaaccgtaggtacagctaatccgtgaacggc
taaccatctaacagtgaaaattggataagttttatctaaagccattggtattagtttctc
ctaaaaagatttggtgaatgcatcgacttgttccagcgaatcgaagcggccagttactaa
gggaacttcttgtcggctctctgagaaatattcgtttgggcggggacttccaaaaacatc
gtaagctaaacctgtactgacaaaaagccagcctgcaataaacggggagggtatagtaat
gctgtgtatgacccagtatcgaatactagtaattatgtcagcgaaagggcgttctcctgt
attcccagacatgttcagctccgta----tttatctatatctatctt---gtaatactaa
aaggaattgcttcccaaataagaaaaaggattaaaagatgcggaatctactgataaacct
tttcaaacgggatctaaacctaattaggatgtcacttttatacccagggtatatccaaat
tatactggtatagtatagctataccaccttttatacggcaaggctcctatctttag-gac
acgaggtt--------------------------------ccttccttacttctcacaaa
tgaagtttttga-----tgcttatgggagtta------tggtagtagttacttacaccta
gaacaaaatggttaaaaaatcttcaacagtttcgggcccatccagggatttgttggtgcg
gagatattatctcccttatagatctg-----tttttttatagcctgccctcgcttctcgg
tgtatctagacagttactaatttcgcttaagcctacg----cctattagccttcaaccaa
aa------ggctagttacgccgg-----aaagatgagggatagttaaaa-----aggaga
gagaatacttttccaacaatggaattctaaattgattaatgacttgatttagaaatactt
cttacgcagttgcctatctcatcaattaaatag---------atgaaattaaatagacta
aac-----ctatatattcggatta-ccagtaaacgttacgaatcaatcttgatttagcaa
acaaatttgggtaaa-cagctttgattcagtccttt-agggtgataaactactcgaggaa
atagcgtaaactaattaatctgtcaactaatttgatattcaaatttatgatcactctatt
aagttacttcgcttttttgacgtctgtattagttttgactttagctttatttgttggatt
aaacaagattcaaattctttgacttagtattatcatcgataatctagatagaggaaat-a
agtacaagac---------------------------gggggggg---gggggggttgc-
---caacatagtacctactaaattcgtcgcatttaccaaatgctgttcggttgactgacg
cgagaattaactttggtaaatagttaaattagatatttacaaactaaaatggttgaagca
ttactatcaggaattgtgtcgggtctaattccaataaccctagctggattatttgtaacc
gcatatccgcaatatagacgcggtgaccagttggatattcggtagaatcaaataattgtg
acatctcaaacgagatctttgtaaaaaa-------------------------------a
gaaggaaaagactcac-ttggaaatcttttgggatgactcg-ttgatagcaaatctgttg
cct----tcaggttttaggt-ttttgtattcaaaacatagtatttctaatagaaactcct
ggaatagac--------cgtagtagacacgccctgtaggattcgaacctacgacatcggg
ttttggagacccgcgttctaccgaactgaactaaaggcgcctacctttt-catatagatt
tctatagttagaataatgaaaatggttcagct------tccccctctctcctttcctttt
ccatttcgcgaggaggaagcaaaaaatatg-aatgtctctttttcgt-------------
-----ataagaatagagatggcggaaatcaattggttaa-----tacgagaaatcctacc
caaa--aagcttgatgcttggataaggaaaaaaa---aaatagggatgacgggatttgaa
cctgcgacattttgtacccaaaacaaacacgctaccgaactgcgttacatccctactaat
ctcgatttgtaatcaaaattgtcgattccatcttt-ctttgtttactttattataaccga
taattgtagataccggctactaataatataaaaattcatttctttttgacggataagtat
atcctagtactacatcgaattcttactcttctttcttcttattttttcattgctgctttc
ggtattaataccatcaa----tatttaacactccgagtttatcagtttattttaccaaaa
agattgattgagaagttaaaaataggatttagaagttagaaatagttagttctttaaaag
-------------------taaaataaaaagagtaagataaggataaagaataagaaaca
c----aggaagaaaatcttaaaaagagggaggactctcgatgcaatatgtgaagatatac
ctttctacagcccctgttgtagctgcaatatggtttgtcttattggctggtttcttaatc
gaaattaatcgttttttcccagatgctttattatttccgtttctttaa-------tataa
ggaactaattaagtaaggattatac-aaaacaaataa------------aaaattggata
attttacgtctgataaaa-gactagtacgtaactaagttatcgatgagggtggctaacat
ttaagttttattgttaaaacttcgcaagtaatccgttcaaacagatctggatctacttgc
gactcttttac-tgaaaaagaagaacttctctcactatgaaacaactaaatttatgacta
aaaagaaagatgcgagggtgattgtcggtttagcttgtacaatctgtacttgcagagagg
ctgataacagaaagggtatttctcgatatacgacacgtaaaaatcgccgtaacacaccta
ttcgtttagaattgaagaaattttgcgcttattgttgcaaacatacttttcacaaagaat
taaaaaaataatcagttatcttttttctt------tttattggtaagtaatcactattga
tatgtattggcagtcat-aaaaaattatcacgaataaatttaaacgatctctccgtagac
gttccccgtctattcgctctgatgaaactattgattacaaaaatacaagtctacttcgtc
gattcgtcagtgaacaaggaagaatcttatcgaaacggatgaatagattaacctcaaaac
agcagcgttcggtagctattgctataaagagagcccgtattttagctttgctatccttct
caaatagcgaaaattagata-----a-ttttgtttaaattcgaattttg----ctttttc
aactcggcagctgaaaatgatttgc-----aaaaaaaaaaatggtattaga-----aac-
atataagttcaatc-aaactaatatctagga-----------ctagccgtctgttta---
tattttactttttccctc----------tgcttgtgataaatccgataattg----attc
gttcttaatctcat----ttacgacctctccgtttaatgcggggaggcctatcgttgcat
gtcaatctttctcaccattaattgtttttactagcttggaagagcagtaagcgtctggag
tagctacttgcgcgagtgttttgcgatttagaaaaacttgattttcaaataaattatgaa
tcgtcgaactgtacgtaattccatttttccgcgctgctgcattaatccgaacgatccaca
gacgccgaaattctcttctacgattgtttctatctacataagcacaagctaatgctcttc
ttttttgctgtttcgctgctctgaataatcttgaatgagctccccgaaacccggatgcaa
aatcgagaacacctttgcgatatttccgagctatagatcctcgttttactctagtcatta
tacgtctagcctcgcaaaaattatattctctctgagaaatctatttattcctgagctttg
ctatt------cccttaagtagttcttccattttactctcttttagttaaatcaa----t
gtttagaaattgatatactccatcacaccaaaccgta------ccccccccccactta-a
aaggggaagatatcgaagatacatt--tatattttcattatgctatgtgtgacaacatat
tgca-atttcactttttaggaggtccttctgcttc-----acaattatccgacaaaaatt
tgtcggttgtaataacttgctgctttttattatctgatgtgagagataaagattccgacg
gcttttgctactccgactttcccttccgtagatactccagtacacctcattcataatttt
tttttttttaatttttgaataagcagtacaatggatcgaggat----attacggattcca
atgtttccgtggtcaatcttttctggcaaccgggtctctcctacataccggagcctaagt
tttcccgaaggtaagaaaaaccaaattgctgttggcgggtcgcataatccccaatattta
cctcaacccattaagttgggctttcttttgcacttctatttctct-------tttttaag
agaaataatatgtatagtatagtaacggtattttacgttagagattagcggatcagctga
cccgtattgccatcagaatgggattggcaaaatagatataaaagtttatgccactcactc
ggttttgcttaattattcatttttacaat------------caaaaaaa-----------
---aaaaaaagataaaaaggatcctttttatctttttta-------tcgtact-aaatc-
aaaatgatcggatttgcaccgactttaaccacgaattcctgtttcttatcaaaacagatg
gattatggatttgtcgccacttcattggagagattatctcacgatgtcaaatcccctaat
gtattaagtttccgatcctaacgagtcacacatacaccctagtacaaacccctctgcgtt
gaggacatcttctaagagcgggggattttgtaccacctcctaattgttgtctcgcttttc
taattagttgctgatttgttggcacgttcaatcacgtagagatcttattcggttcgaaag
attctcaaccatttgaaaaagtttgctacgttttacctt--actatccaacaatcaatct
tta-------gaatagagttctatttaaact--gtgggactagagtttgaaaatttgatt
agccaaatagatag-aagaataacttgttagacaaataactaactgtgaaactacaaaaa
agaaggaatgatcgaagcagagtattttga----ttctttcttttaagcatcaattactt
--------ccta-----------ctgatcgaatcgtcaaattgacgcattttctaacgct
acagggtccgcaacgccgtaatcccgagcttcttctgctgacagaaaaacatctctttcc
atgtcttcggaaattatccataagggtttaccagttctttgagcatagactttggttatg
caatcgcggagttttgatgcttcttctgcttccataacgcattcacctgcttgtccatca
taatacgaactagcaggttgatgaatcattaccctaattagataacttagtaattaaata
acttatattaagtttaaccgtacaagcaaa-ttcttttgcatacggctatatctataagt
aaagggccaacag-----ggtctgcttttagcagttataaacattaagtctttgtattaa
-----aagacagattcactttgct-----atcaaccctttattcttgcaatgctctaaga
aaagtattgcaagattataccatcctttcttttaaacgtgttacgatggttccgttgcta
tatcacgccagcaaatcccaaagtttgctatatagactctcaatggataacagaatcgag
atcgccaagc-------ttttagaaagcttgaattttagaaaattatgtagatcgg----
------tatacaatttatgacgctaagatatatcgagttctatctagaatgaattcatt-
---acaagtcaaaaatcttattttgattcactttaccta-ctcggcgtttgattatttca
tagttgaatgtgtataggagtcgccaaatactaattgccatgctattgttaccttaacta
ggcgcaggcagagtctcaatccatacaaatcattggcgccaagcgtggggtagtgccata
cgtttggtaatttcccctccagccaaaatggaggatcccattgaagcagctaatcccatg
caaatagtatgtacatctggtatgacaaattgcatcgcgtcataagtagatattccagct
agtaccgccccaccaggtgaatttacatacaagtacatatctttagcttgatcttcccca
tttagatacatcatgataccgataagttgattggcaatttcgtcatcgacttgttgacct
agaaagagaagtctttcccgataaagccggttgattgggataggtttctgcgactcctat
tctgccg---ccccccccctctagaaccgcataggtgtcgttagatacatacggctctgg
tcacttttacgtc--agttaaatggttgtag-aaaaaagaattcttttcttct-----tt
tccttcttatagttttgtttatcctgt-ctgtattagtttttttggttcaagtttgtctg
gcccagttttcgcccatgttgaacctttttgtaaatggtgatcagtgaatttattccagt
atgtaaaccttcttctcttgcaccaatctatttctgtttgtgattgag-------ttctt
tctagatgacgagtctttaggttcatcttctaccgcggaggttgcggaggtccgactact
atttgtacatataagacaaatagttttacttcccttgtagttattcccatattttatttg
aaata----------aaatctattcaatcttcttcttctt---tttttcgtagtcatttt
ggctacgatcgatgcttggagttgaataaccggggccaatcaatctgtttattccaatta
accgtggattctaacgactactaaatcta-gtaacagaatttcctcacgcatttgacaac
ttctaaattagtcaaatttaagcgaggtaaatataagtcaatcgaattggagatggcgga
ggcaggttccacatggctcaacgcacctgacgagttgcactatacgtcaacccaagccgc
atcttcttctccaggaagacgaaagggcacttttggaacaccaattggcatataaaaact
accgagagatattgcaattacctccaaattgggaacgcaaaaataag-------attgga
aagaacttctattctattataacatacttgat--------------------aaaaataa
catagagttcaaaatggtatc-----cttttggaaatattaacagattctaatgggacca
atctctacattgttatattaaacacgtaaatgctaaaatatctatgccttcatctatttt
tgaaaaat----------------------------------------------------
------------------------aaaaaagtaagaaaggaggaatgcctccaatctgaa
aatgaactaaaatattaatcgatatc----------tttcgtacgaca-tctttatttgg
tctttttataatttataacgcaagcctatattgcaagaaagttacatagtagtcacttat
ctccaatatccaagaaaggggtttctcacgggtttgccttggtatcgcgttcataccgtc
gtattaaacgatccgggtcgtcttatttccgtacatttgatgcatactgctttggtctct
ggttgggcgggttcaatggcttcatatgaattagctgtttttgacccatcggatcccgtt
cttgatcccatgtggagacagggtatgtttgtcattccgtttatgactcgcattggaata
acaaagtcgtggggaggctggagcatcaccggagacaccgcaactgacgcaggtatctgg
agttacgaaggagtagccgcggctcatatcatcttatccggtttattgtttttagctgcc
atctggcactgggtgtattgggacctagatctatttcgagacgatcgcacaggaaagcca
tctttggatttaccaaaaatatttggaatccacttatttctttcgggagtactctgtttc
gcttttggagcatttcatgtaacaggtttgtttggtcccggtatttggatatcagatcct
tacggattaactggaaaagtcgaacccgtagatccatcttggggagccgaaggtttcgat
ccctttgtaccaggcggaatagcctcgcaccatatagcagcgggagttttaggtatacta
gcgggtttgtttcacctaagcgttcgtcctccccaacgtttatacaaagctctacgtatg
ggaaatgtcgaaaccgtgttatctagcagtattgctgccgtattttttgctgcttttgtg
gtttctggaaccatgtggtatggctctgctgctaccccagtcgaactttttggccctact
cgttatcagtgggatcagggctattttcaacaagaaatagagagacgaatacgatccagt
aaagccgaaaatctaagtctatcccaagcttggttgaaaataccggaaaaattagctttt
tacgactacattggtaataatcccgccaaagggggcttgtttagagcaggtgcaatggac
aatggggacgggatagccgttggatggttaggtcatgctgttttcaaagatagagaaggc
cgcgaactttttgtacgccgtatgccaacctttttcgagacatttcctgtcgtcttagta
gatggcgaaggtgtcgtgagagctgacgtgccatttcgacgagcagaatcaaaatacagt
gttgagcaagttggtgtaaccgtagaattctttggtggtgaactagatggtgctagtttc
agtgatcccgccacagtaaaaaaatatgccaggcgcgcccaattgggtgaaatctttgag
ttcgaccgtgctactttaaaatcagatggtgtttttagaagtagtccgaggggttggttc
actttcggccataccacgtttgctctcattttcttttttggtcacatttggcatggtgca
agaaccttgttcagggacgtttttgctggtatcgatcccgacttggctgctcaagttgaa
ttcgggacatttcaaaaattgggggatccaagtactaaaagacaagcttt------ttaa
agaaattcttcttatctatcctattgaattactccttttcggattagttacaaaaattca
ccgaattcc-aaaatgat---------aaatatcttgttaaaattta-----ttaattta
ctagattgatttagtaactttgactactttagagtcaaggaaataagacttg-----aaa
gaactagaagtctcccctaacaca-----attagtatgaaagatctccctttaataccac
tattacggtcgaatccatggaagcactggtttacacatttttgttggtagcaactttagg
tataatattttttgccatcttctttcgagagccccccaaagtacctagcaagggtagata
g----ataaagagtt--------ccccctgat--tctttttcc--aaaagatattt----
---tatgaaaaaagaatcatgattataggtaaattaagttgatcaacgaccttccttttc
aaaaattgattaggaaggtctaccaatccgactaatcctcgtgttcctcaaaggggtctc
tgagctctttggcaggttgaccgaaagcggtatacaaagtgtaaccggtgaaactaataa
gggaacgggagatagagatagcgaccaaagttgcggtttccattgccatgtaatccaaaa
agatgttt-attctta-cttcaattgctataatagtttacaaagtcaatatatttcaatc
aattgaacagatgctatggctacgaaagttattgatgatacccccaggggtaaacccaaa
ataagtctattgggaacgattttgaagccgcttaactcagaatatggaaaggttgccccc
ggatgggggactacccccctgatgggatttttcatggctctatttgcagtattcctagtt
accattctggaaatttataatttatccgttttattggatggtattccaattagttggtaa
agaagtcctgaaccttgcttttgctggcgttac------taatggtaatagctaagggtc
taaaga------taaagatggatactttagtagaactaataa-------agggagttaaa
tcgtgcgaactt----taactgtttttacaaaaaaataatatgggtgtgtgactcgttat
agctaatccgattcaataaataagtaatcttttattgaaacagagttcagtaatactatt
agattatcagtatctcgccaggtagcaatcgagttattaccacccgaaacgcgagaattt
actat-------ttactataaagtttcaactatgattaatttgcattaatttatcactta
aactttgtcacga-agctgttacttgataccgccaacttggtactttaaacttggtactt
tagcaaaaaata-atcaatgcagtatgttttactcctactttagtagtatgtaggtttag
aaaagaggaattgtgtaggttttcaattcgaggttatggaagagttttcgcccattacgg
--------ctttctacctagaaaaag--gaatttatcgaaatctagtaaacatctaaggt
tacgtcgatacaaaacagaatcagatcagaacgaaataaagtctattcatttatctaccc
ccccccc----------------------------------cctccctcc---------t
ttataaaacaagattggagggt-gaggggtggggtgttacg-tcgataagattaagagat
ttctcaaaacgctaaaactgactgctgggtttcaattcaaaaatag--------------
-------aagctaacatgagatcaaagtaaattgtatttccaa-----cttttccgggaa
ttagtaacccctttctcc---attaagtaataagatatgttggagatctgccacgttttt
taacccga----ttaactactaattgttaatgaaataaatcggcatgactagtaaaaatt
ggtataaaacagctttgcttaagctgtgtgaggaaaaagcctcatgcacagtttacgaa-
gagggggttgaaaagacttacctatctcactaaggtatatgattggtttgaggagcgcct
agaaattcaggcaattgcggacgatgttactagtaaatatgttcctccacatgtgaatat
attttattgtttgggtggaatcacgttgactcgcttcttggttcaagtagccaccggttt
tgccatgaccttttattatcgtccgactgttacagaagctttttcttcagttcaatatat
aatgactgaagttaattttggttggctaattaggtctgttcatcggtggtcagcaagtat
gatggtattaatgatgattctacatgtatttcgggtttatcttacgggaggattcaaaaa
acctcgcgaattgacttgggttactggagtgattctagctgtattaaccgtctcttttgg
tgtaactggatattctttaccctgggatcaaattggttactgggccgtcaaaattgtaac
cggcgtacccgaagctattcccctaatagggtcttcattagtagagttattacggggaag
tgctagtgttggccaatcaacattaacccgtttttacagtttacacacttttgtgttgcc
acttcttactgctgtttttacgttgatgcattttctaatgatccgtaaacaaggcattcc
gggtccctcacgatttagttataagtc-agtaataggaaaatttagttatcgctatatcg
gttcggaatctcatcttcaagttttttaagatgttgtca----ttctgtggccgctgata
cttattactaaattaaatgataagctatccggcggatttagttatcgtctcaaactagtg
agacaaaatgattgaagtgt-aaaaggaaaaaatttggattacgggagtgtgtgacttgt
ctcgagacgtgtaggctatgcagacgctcagtcgaatactgctgcaaa-----caggagt
gtatcttctttccaacctctcttttcgactaagattcgaaacttggatatgaaaatatat
ttttcgaactaaaactaaagctgtttggagaatgtgttccatgatcggttcaaaacttgt
aaaaggcctcatgaaaccctatatatctaa-ttaggattgtgtaaagtttttgaacgtac
ggtttctagtacgatgcgtacatttctctcgcatcaaacgttaattgtttgtaaaaa-ca
accgttggggtaaaaagacgatctaaag------atatatatagccaacgttgtaacaag
ttaaaatcctatac----cttattctagaattatcttgttttgtctaaacttgcaatgat
atgatgcgtgggtatgaggtacgagatgagccgcgaagcctttttctgtaattgagctga
ttcggatcagaagccatgttgtaaaataacttttttaaatgtgcg-cccccttcttattt
gacaacctaattgttgcaggatgagagagtttcacatctgctcgagccgtatgagaagaa
attctcacgttcgattcttgtgggggaat------gagaagtccaccccaataacaaaaa
aacctgacctgaacgatcctgtttcaagagcaaaattagctaaaggtatggggcataatt
actacggagaacccgcttggccaaatgatcttttatatatatctccggtagtaatattgg
gaactattgcatgtaccgtgggtttggctgttttagaaccatcaatgattggtgaaccag
caaatccgtttgcaactcctttagaaatattacctgagtggtatttctatcctgtgtttc
aaatacttcgcacggtgccaaataaactattaggtgttcttctaatggcgtcagtacccg
caggtttgttgaccgttccttttaccgaaaatgtcaataaatttcagaatccttttaggc
gcccagtagccacaacagtcttcgcaattggcaccgcagccgctatttggtcaggtattg
gagcaactttacccatagatggatctctaactttgggtcttttctaacacttttttatct
accattaacctaaaaattaactgaatttagtctagggaaaaattgtccgcccccgggcta
ggacaagacttccccagacttggttaattttgaatc-aagaatattgaa-----------
ttctttagagaattgatttctat-------------------------------------
------------------------------------------------------------
-----------------------------aaaaataattaggattttgccgtttcttttt
a-------------------ttacttaatatgtacctcatttcggggtaattccgaggca
aaacgctcccacaaagcttttgacacctgatctacagatttttgtccaaaactctttatt
tttgataaatcttctcggctgtaattaagcaaatcggcgacagtgtgtatttctgctttt
ttgagacaattaaaggctctggcaggtaattctaattggtcaataaacatatcttcggat
aacttttttcctagttcattcccataataaggttgtgaagataactttatcgaggacaaa
atacctttatcatctactaagcaggggacctcttctcgtttcacgtgcaaaaaaggactt
gatagttctattagtttttcagaagcctcgctaattgcttcatctggggtcaaactacca
ttagtccatatctcaatgagtgatatttctcgcgtcgctttaccacttccaaatagatgt
acgctataatttacgtttcgaacgggcataaatacagcatcaacaagaaattctccattt
ttaaatccattaaaactttctatacggtatccacaatctttttcaatttttaattcaata
gttatagatattggttgagtgatagtcactatatgttgcaaattatcaaccgctttgaca
gaaggtgggaatgatatatcacccgcagttatttttttgggacctgttacggctgaaatt
gcttctttagcatcatcggagtcgcctctaagtacaacttcctttagattaactaaaaca
tcatgtatcgtctctttaatacccgttattgtggaatactcgtgaacaactccgtgaaac
cgtgcacgtgttatactcgtccctcgaatttctcctaataacgctctacgcatggcaatt
cctatagtactagcttgtccccttttaaagggagatacgacaaagcgaccataatgaaga
cgcttattttctaccctagattcaacacatttcaattgaattgcctgggtacagatcaac
tttttacacgtaagcataaaagaatcccccctttagcttttatagaacgattaattagac
acgtctttttcgggggggtcggcacccattatatggcatgggggtaacatcacgtacaaa
actgaggattacgccgcttcgtcgaatagcccgtaaagcggtgtctcttccagggccggg
tccgctcatcgtaatttctgcttgcttcataccccgctccattgaagcgcggatagcatt
ttccgctgcagcttgagcggcaaagggtgtacttttgcgtgtacccttaaatccacacgc
acctgctgaacaccgattagctacctatccccgaacgtccgtaacagtaataatggtatt
attgaaacttgcttggatatgaataacccctttctgtactccacgctttacctttcgtga
ccgaatcttttttgagttagttgacatagt------taaatgattctttatatcgaaac-
------------tatttttaa-----tttttaaatcgttaattacttccacgcctaacta
tttcgactatccctgtctctgcttatgctttgggttgcaacaaattaccatgattcgtcc
acgcctacgaatcaatcgacatttttcacatatttggcgaatagaggcacgaattttcgt
agctacaaccttaaattaattgaataaatctattgatagactcaaaatacattactcc-t
ttttacgaattaaaacaagaagttgaacaagcagataattactaagtggtagcaccaata
ccaaaatctagtgattgttatttgtctgtctacttcgaagtcgataaattatacaccctt
tggtaagatcataaggacttaattcaactcttaccctatctcctggtaatattcttatat
aacttcgtcagatctttcccgatatgtgggtcaaaacttggcatccattatccaaacaaa
ctcaaaacatagcattgggaagcgattccgtaactgtaccttctatgtcaataggattct
gcttcttcatcattcgagctaactaaacctcccttaaatcatagatttctttgataaatt
gctaactcagttgatattggtaacaattgatctgcaacgtagtcactttaaaaacaaatt
attttttgttaggaagaagtttccgaattaccaaacgtgacacagaatctcccccccaat
ctttttttgtcgagcctctcgatctgtaataagtccatgcgatgtcgatgaaattgcaat
tcccataccacccaatattttaggaatttgccgacgatccaaatagactcgcaatccagg
tttactaatgcgcctgataactgcaatgtaggggtctctcttcttaccgaaatatctcaa
gctcacatctataaatgctttgccattattatgcttatgctttacagcgtttcttataaa
accctcttccaccaaaatttctaggatgcgctcagttattttagtggcaggtattctgat
tatagctttctttcttgtgttgccatttcgtatagcagtaagtgcggtagagatagcatc
gttagccataaaatatcaatcagtagtttttgcaattattaatattagaatgattcctaa
ctccttgtcctcttatttttcatctaatct--------------------------tatt
ctatctatatat----tcggtatatttagagacatttgacaaagtttcacaccgaattta
gagatttagagattcggtgtgaaactttgtcaaa-ccaataatgctaagttaattcaatt
attaatctttacactttacaacacctcaggagctaaagagactactttggtaaaattgta
atctcttaattccctagctactggaccgaaaatcctagttcctctgggatttccttcctg
gttaataataacagctgcattgtcatcgaatccaacaattattccgttacatcgttttat
tcctttgcgagtacatactaccaccgccctaaccacttctgatctttttagagacatatt
gggtactgcttctttgactacagccattatgatatcaccgatacctgcgtatttgcggtt
gccggttcctaacactcgaatacacattaattttcgggctccgctgttgtctgctacatc
taaataactttgagtttgaatcatttg-tagtggggaaaattgataggtttctttatact
aaatttgaaggaaaagagatatattccacccaaatagttttagaaacaatttaattatcg
ctattatgactaatctaacccaattggattgataaactttatttgcttcactaacaattg
ggataaggctttagatgctaaaattgccgtcgctttgttttcagtcattggtttctctat
ttct------------tttttttttcataagtatcacgatttggcagtagttattattcg
agtaggtatgggcattttgtgggcagcccttgccatagcgattttggctacatcttccga
taccccactcaattcataaattattcggcctggtttaattgcagatacccaatattccgg
agatccctttcccgatcccatacgtgtctccgcgggtctcatcgtaatgggtttatcagg
aaaaatgcgtatccacagctttccgcctctacgagcataacgtgttattgatctccttcc
cgcctctatttgtctagcagtaacccaagcaggttcaagggcttgaagagcaaattttcc
aaaggagatggtattgccgcgattagatattcccttcaatcttcctctatgttgcttacg
atatttagttcgtctggggttacagtcgatattgacagaatttatcaatctctgatacag
aaccgaacgtgggagtctacctccaaccggctcctcatgaatttgataccactcctcata
tt-----------------------------tttttaactt-agtaattagtctttcgtc
attttatatcatttattatttcatttatgagtagcacttcaattattactt---------
-----agtattaaatccacggacgagaataagctcgattttctaatctaattttctattt
taaaatatgggcttctctcgttatcctatctgccaaatctcaaaattaatttactaaata
aatgagattcggaagtcccctcg---ttttttaatctcttagaacaaacgttttggt-cc
cccctaccagcgacggagcttctcacccactattatttttgttaagtcaacattcctaga
attaattgactcgaag----ctccattttac----tccgatattgatactttgtaaatcg
atgctacattacgcagcttttcgggggttgagcggttaaccatacgatttcgataaattg
aaatgaaattattttgacttctctttatcgaagtaatcataaattggtttttgtttcagc
ttccccatgaaaatatttttttctggatagaaattccaattgcgatggggtaatcttatt
ctgtctccggcattcacttatttagtaatcggaaaaagatggtttattactcaatcaatt
agttcttttatgaataaagagatgttgcttg-gacgagtcgcacactaagcatagcaaag
atcttttgaaatttgaaatgataaagattgaaactggaataggataaagctaact-----
-aaagttttgtcaaaatttgttaactagttcttctttaatagggt--aaatcaccccata
ccccgaaatgtccaggtctttatgcctagaactccataaattgtttgagccggttggtat
gaatatccaatagaagctttaatggtttggagggggactcgaccttcccgagcccattca
acccgagccatctcactaccgttgagacgtccagctatttgtatcttgatacctctatta
atggttcttccaactaactcaatcgcttttttcatagttcgtcggaaaggaactctattt
cttaattgtgaggcaacatgttccgccaagatttttggttctccgtatggttcggagata
ctagttagtactactcgaagcttttgagtttcgattcctaaaatgttctccatatagccc
ctcatttggctaatccccaaatctttttcttcaataaataaatcaggaaatcccgtatgt
atgtcaacccgaattagatctgttttccgccggatttcaatacgtccaactccgccataa
tttgtggtatctgtcatatggtttgcaatatatctttcgatagaggtgcgtatctgccta
tccccttcaagaaattttgggtaatctcttgtctgtgcgaaccgataagaataatgcttc
taatttacaccgagtcgaaaaccgagtggatgaatctttcgtcccatatctatttttcct
caattcaatatgaaattattaaaatatct-ctttttcgcgatttattcaaactttcaacc
aaaacgtttcaatgagtaaacattctatatagaatcatctatctatatctctaacttt--
--gttggagtctaacctaataattactttgcaaatgggtttttttatcgggcaacttcgc
ccttgtgctcgagggcggaaccttcttaaataaatagaattgtcgactcaggcctcacta
atgaacaaatcggatttattcaatccaaaattggcattggcgtttgccgctgcagaaagt
attaattgcgatattagagaacatgtcttgtaaggcataaattcgggtaatacaagtgct
tctctgtatgaacaaccccggattctatcgagaatccgtcttattttggtagctgataca
cgaatattttttccaaaagctcgtgctccaacttctgatcttttttcatttttcataaga
tttaatttcccaattatcgacgagatactttatcactttttgcatgtcccctaaaattac
gagtgggtacaaattcacccaatttatgacccaccatccgatcggttatataaataggta
ggtgctcccgcccattatacacggcaatagtgtgaccgatcatgattggtacgactgtag
aagctcgagaccaagtgacaaccaactttctctcttttcgtagattaaggttttcaactt
cctttattaaatagttagctacaaaaggccctttttttgctgaacgtgtcataaccaatt
aat-ccccgtttaatattttcatatatcaatatcctttacgtcgacgaagtataaggggt
ttgctgtattttccaattctacgagtcctttgtccaagtgccacatgcccccaaggggtt
gatggattctttctaccaatcgacgtttttccctccccgcctccgtggggatggtctaca
ggattcgtagctgaacctctcactttaggccgtctacctaaccagcgcttggatccagct
tttcccaagccttcgttgttaatatcaatgtttccgactcgtccgatacttgctaaacaa
ttctgagatattagacgaatttcgtcggaaggtagtcttactgtcgccagtttcccttct
tttgcaactacttttgctgctgcgccagctgatctaaccgattatccgccttttccagat
tttaattcgatattatgtataatagtacctaaaggtattctggccgaggtaga-----cc
ccccctctttttacttatccttaaaaggaaaaaacgattggggaagaccccttcccaaac
tgtacaagcttctttcgaagcatacagctttctggatataagaggcaccactgctaagtt
ttggtaggaccaaattcaattgatgcttactaaaatgtgagtaatttatgagccatctat
gttatatccttggcttttttgcccgcatctggctttttcttaa---aaatcgagtaattc
aaaagaatttagcaacagaattggtgatttcgatgattcgcgttagcattaataaatgtt
cggaataacttaggaaaccacttctctttattattaa-----cgtagttacaattctacg
cacttcttcttaatttcatttgacggcctcaattttgcctccgactgtcaaatcgagtgt
cttgaattcgtaatctttatacctt-----tatgggac----gcctttcttttgttagta
t-agttttgagattctttatctgtttccatattattttacctttgcaatttggtatatat
tgaattgctccagactttagcacgcgctgctgtccctatttggttaccctaaccaggttt
acttcattttacttagtaacgttgaagtagtgcgagg-ttttcgggccaagcctacaagc
ccgatcaattagtttcgaaatacgcgaatcaactattcaacccgcactcagaggtaaggc
atttccgattgaaatggatgcgtcaggactagatgttatgatgtctccaacctttattcc
ccgtgggtgtaaaatgtatcttttatggccatctgtgtaattgattaaacaaatgaaggc
gttccgattagggtcgtattcaatactagctactattccgtcaacatttaatttgttacg
ttgaaaatcaattttccgatataagcgcttgtgaccaccccccctatgtctagaggtaat
gatccccctattgttgcgaccgactttagacattttaaagtaagttaattgtttgtgggg
cttagattccgttgtttcaccaaattgcagaatagcccggtttcgggtacctggagtata
cgcctcatataatcatatagccatacttattcttcccttttat----gtttatatataat
atcttatttgataagaaaacaatttttttttttctttttacaaatttttctttttcaggt
attagtttagaaatagcggaatagaataattagatcgaagtctaataatcattttttttt
tacttgtagaattcgaattcaatctagttcctcttttagttcttatttgactactgttga
ttccttcaattttaacattgaaaatctgttcaatccaatttttcacttcagtttttgtta
actttgaatctacataaaaagtatattgattctgttgcaataaacgaatagacttttcgg
taatcaattgattttttggcttatccgtagtatccttctcgctttatttaatgaccttca
attatttttgatcttattgtttataactcctgtatagtttactagtttatctttctttgc
taccaa----tcttggcg----aatctatctgttttacaaa-gatatcttcaagttaccc
gg-ttcttattatctattttatctatttgcatccaacaggagttgaacctgtgaattcgc
caattatgagttgggcgctttaaccgttcagccatggatgctaattagtaatagtttact
attattaataagaa----------------------------------------------
------------------------------------------------------------
-----------------tatgtcaaaggt-------------------------------
------------------------------------------------------------
------------------------------------------------------------
------------------------------------------------------------
------------------------------------------------------------
------------------------------------------------------------
------------------------------------------------------------
------------------------------------------------------------
------------------------------------------------------------
------------------------------------------------------------
------------------------------------------------------------
------------------------------------------------------------
------------------------------------------------------------
------------------------------------------------------------
------------------------------------------------------------
------------------------------------------------------------
------------------------------------------------------------
------------------------------------------------------------
------------------------------------------------------------
------------------------------------------------------------
------------------------------------------------------------
------------------------------------------------------------
----------------------------------------------cagatctatttttt
tcaaaaggtaatctgtcaactttgccggaacgtattttaattttcagtttaattacagtt
attgtaatcgatttatcaaacaagggaaaaagtacaactttgctttaccaaatttcgtta
atatctatgttaattggcgtggttgcttcactatgtcaatggggaatccaatctttatta
atctctttcgaagattctcgaatcagtcattttagttatatatttagatttcttctgttg
acttgttcgatattatctgttctgttatcaattgattacatacgatgttcaaaaatggct
ttggcagaattcctgtttttcatattaactgcagtttcgggcggaatggttctttgctgg
gcaaatgatttggccaccctttacgtggcattggaactttcaagcctatcttcttgtttt
ttgtctggacatactaaaagggatataagatcaaatgaagcaactacgaaatttatattg
atgggtggagcaagctcgtctcttctcctatatggtttttctttgttgtatggaatttcc
ggtggacagcttcagcttgagaaaatagcaagtgaactcccgtttagtcagtatttcact
gtaatctatattgctattgcgtttattacagttggaatggcgtttaagctttctctcgtt
cctttccatcaatggactcctgatgtatatgaaggagtgtgattcgtttgaaaaacaaat
taatcatgacgaataagtaaataaagtcataattgttttttggggcgtcctgcgagtgca
cggaaatgcaaaactttccccacgatagtagttacctaaattagcttttctcttgccgta
taataagattcataattgttcaattaataacatacgagtaaaacagaggtaaatggcgat
atttggtagacccccttttctatgatagatctaactatctatttccattctcttttttat
tatgggtatatttttgaaaa---aagaagaagaaagagaaagattggtagtttatgcgga
tttggctataaatccaatttatctctgtgtaatttttcacaatttgatggaaagtgaata
ggcttgatccttcaaaagctactgaaaaattcctccaagttgataaatcaccccaagata
ttattaaattgaagaatatgtgcgcttactttgctaggaacgaaaaaagtcgcaatttgt
ctctcccgcccga----cgtgtgcctaccaactca-----acaagtagttttagtt----
-gttgaaaggattccgttgaaaaatgaagaaaggcaaacaagcaagaaagagaaagaatt
cgagacgaaactgctggtgggtaatccaaacaaatgatgagggatccctcgagaagttga
caattaatccccatattgaagaattatgaattcttcaaagaagagtgggtttgaaacata
cacgaggaaggttctgggagcaaaatcggttatgaatctcttgtgaaccaggagccgtgt
gaagtaagaatttcatgcacggttctgaatgagcggaaagatcggaaatcctcttttcga
ctctgactctcctataccagtcgttgcttttttttccgttacctctaaagtagcagctcc
agctttatttacgcgactcttcggtctaacttttccatatttatctaatgaatggcatat
cgtggtaggattattagctacttttagcatgatattaggaaatctagttgccattactca
aataagtatgaaacgtatgctagcttatccctctataagccaaattgggtatattctgat
tggggtacttgctgcagacccggagaacggttacgcaagtatgataacttatacgtttat
ttatatactcatgaatctgggaacttttgctcgtatcacctcatttggtttacgaaccgg
aactgataatattagggattacgcgggattatacatgaaggatcctgttctaacattctc
tccggttttacgttcaccatccctagggggtatccctccaccatccggtttttttggtaa
actctatctcttttggcatggatggaaagctggttcgtacccatcagttctggtagcgct
cgtcacaagtgtaatttctatctattattatcttaaaataattaaattaatgttcactag
gaagaatgggagtagcgatgcacccacaacttctatacaaaattcatcagtttccccatc
aatttcaatttcaaaaagttctattgaaatagctatgatcattcgtgcactagcatcaat
cctatcgggtatattaatagatcccattatcgggatcacacggaatactttattctagat
tcatttctcttcttgtgacgcgaactccc-ctttttcgaatgatttttattggaagccgg
t-----tctgctgccccaactagcctgtctctgcaacttacgaaatagttatatcttctt
cggtaattgatcctgacattctcctacctagcttgtatttgtcttttcgcacccggaatc
a----cttgctaggaaaatgatcacccgcctactccggaggagatataagtatttccgcg
cgatgcgcagc------tggggttgggcagtgacaacccatgctgcta------------
tatccaagtagttaggcaagtagtt------------------------aggcggaaagg
gaatgcctacctctcccgcatcttcatatagtattatttcatgtattatttcatcgatac
tga-a---aaagaagaaaaaagatttgcttac---gaggtaggcttgggcttgtcaggcc
gtgaaaaagagagattctctg---------------------------------------
------------------------------------------------------------
------------------------------------------------------------
------------------------------------------------------------
------------------------------------------------------------
------------------------------------------------------------
------------------------------------------------------------
------------------------------------------------------------
------------------------------------------------------------
------------------------------------------------------------
------------------------------------------------------------
------------------------------------------------------------
------------------------------------------------------------
------------------------------------------------------------
------------------------------------------------------------
------------------------------------------------------------
------------------------------------------------------------
------------------------------------------------------------
------------------------------------------------------------
------------------------------------------------------------
------------------------------------------------------------
------------------------------------------------------------
------------------------------------------------------------
------------------------------------------------------------
------------------------------------------------------------
------------------------------------------------------------
------------------------------------------------------------
------------------------------------------------------------
------------------------------------------------------------
------------------------------------------------------------
------------------------------------------------------------
------------------------------------------------------------
------------------------------------------------------------
------------------------------------------------------------
------------------------------------------------------------
------------------------------------------------------------
------------tagggaga------------------gggaatcaaccatccctaaagg
gatggttgattgcgggcgaaaatagattcgaaccctcggccgtcgtcagtatgaagtgga
accttaccactccatgaagaagcaatgagtaatgaaaaaggtccaggtacctcgtctaaa
cctgacctgggtggagtcccaaactagtgaattttgtgaaaagggggtaaaaatctggtt
cagcagttgacataaaaatttggttcagcggttgacaagcatatagatagactcgtatat
tag-----ggttaataagcgtaagtccgccgcgtttccctacctcaaaagag--gggtag
acatactagactcaaaatggagtaccacgtagtacggaggttcgaatcctacgcgagacg
tccataggtctcgcttttatgggagaagtctcccgacttctcgc---------------t
tctcaccaatggaacccacaa-----ctctcccttggtcgacttccatgcctgtcttctc
gagtaaggtagcactggaaatgtctctccgac----tcgagaaatgggt-----------
--------ggttcctacctcagagatatgtgaggcagtaagtcccaccctctct------
----ctctct-----ctctctttctctttccgaaccaaggctgggacagcaaatcctaag
atccgaaagtattggagcgatccccaaaactcaaagaatagtcttacagatacataagat
atat----aaaaagtaaagcagaaacaaaaaagtacgactgag-------ataggaacgt
gattcccctcaaaaattcgaatgtcaatgagatgaaccagaaagattagtagttggtt--
---gcatggtgtttcatcaaacaccc--------gggggggggattcaaaatcccatcct
tcctttgttcccaaaggacttcaaatcctttgaacgaatgggactcgaaatcccattatt
aataagccaagtatcaagtatctggttagatatccctagatactt----------gaagt
tttcaagtaaatttttagaat-----gatcaaatattgatcgaacaagaaaggaataaga
tgctcttatatcttcgagagatatcttcagcgtagctgccgaaattacatgccgactcct
cccgat-----acaaaatacagaatcccaagca----agatagatagagggaaaatttca
tctggggatgattgattgcgggcgaggagggattcgaacccccgacaccgtggttcgtag
ccacgtgctctaatcccctgagctacaggc----cccgaccctactggat-----ccgtt
tcgggattcacttctacgaaatagactggactagaaccaacttcttc----ttccctcca
tctatctcttgtttttctgga------------ggttggtaaaggcgcgtaa-gcccaag
attacccccacccattgg------ccccctttctcttactgagaaaggagtgaaagggtg
ttctat----ttggagttccggatagagatgaaccccatgatgaagggcatcccattcct
tttcttcatcctggcgtcgagctatttttccgcagggccccccctgcagtattgttaccg
cggtagagtttcaccaccaagttcgagatggatcggtgtggttcctccacgcctgggaca
ccagaatataaacccttgaaagaaagaggatacgca-----tagaatagaatgaggaaga
actcatcagtttaagtctacgactccagtccggaagacataccagagatagggataagca
atttg------ctaacccgcttcttcctctatccaaacaggggatatcgggagaagcggt
acgaaaggttattttaggtcccca------aatgaataggcttgc-----tgtcacacaa
ccaaataccaggtggcattgcctgaccaatttgatcaagttttgcggtaacaaagttcaa
acctctcggtctgttaggatgcctcagctgcatgcattgctgcacctccacttagcacct
atcgtggtgataaacggctcgtctcgccgtgaccttacctcgggctcggggttctcaaat
cagagacttat----tttgcgtttcgcgggaacggggactaagtaagtcgttgccc----
tagctttttacgcgtccaaagcctcccgagtaaatacgagtaggagagcactcatcctga
ggtgggcttcctacttagatgctttcagcagttatccgctccgcacttggctacccagcg
tttaccgtgggcacgacaactggtacaccagaggtgcgtccttcccggtcctctcgtact
aagaaaaggtcccctcaatgctctagcgcccgcaccggatatggaccgaactgtctcacg
acgttctgaacccagctcacgtaccgctttaatgggcgaacagcccaacccttgggacgt
actaccgccccaggtggcgaagagccgacatcgaggtgccaaaccttcccgtcgatgtga
actcttggggaagatcagcctgttatccctagagtaacttttatccgttgagcgacggcc
cttccactcggcaccgtcggatcactaaggccgactttcgtccctgctcgactggtaggt
cttgcagtcaagctcccttctgcctttgcactcgaaggctgatttccgtccagcctgagg
aaacctttgcgcgcctccgttactatttgggaggcctacgccccatagaaactgtctatc
tgggactgtctcttggcccgtcatttttgacgcaaggttagaattctagctcttctggag
tggtatctcactgatggctcaggtccccccggaaaggaaccctctctgcctcccacctaa
gctgcgcaagaagagcccgaagccaatcgcagggaacagtgaagcttcatagggtctttc
tgtccaggtgcgggtagtccgcatcttcacagacatgtctatttcaccgagtctttctcc
gagacagtgcccagatcgttacgcctttcgtgcgggtcggaacttacccgacaaggaatt
tcgctaccttaggaccgttatagttacggccgccgttcaccggggctttggtcgccggct
tacccgttatcaggtcaccgactcccttaaccttccggcactgggcaggcgtcagccccc
atacatggtcttacgacttcgcggagacctgtgtttttggtaaacagtcgcctgggcctg
gtcactgcgaccccctttgcgggggggtaccccttctcccgaagttacggggccattttg
ccgagttccttggagaaagttgtctcgcgcccctaggtattctctacctacccacctgtg
tcggtttcgggtacaggtacccgcttgtcaaaagtcgttcgagcttttcttgggagtgtg
gcgtgagttacttcggcgccgtggcgcctagtattcggacgttggctcgaggtattttct
ctaccccttactacccttaatgggttcattagctttgcatccttaaaccgataaccacct
ttcggctaacctagcctcctccgtccctcgggaccaacaaggggcagtacaggaatatta
acccgttgcccatcgactacgcctctcggcctgatcttaggccctgactcaccctccgtg
gacgaaccttgcggaggaacccttaggttttcggggcattggattctcaccaatgtttgc
gttactcaagccgacattctcgcttccgctttgtccacacctgcttgcactggcgcttct
acctgggacggaacgctcccctaccgatgttttttgacatcccacagcttcggcagaccg
cttagtcccgttcatcttcggcgcaagagcgcttgatcagtgagctattacgcactcttt
caagggtggctgcttctaggcaaacctcctggctgtctttgcactcctacctcctttacc
actgagcggtcatttaggggccttagctggtgatctgggctgttcccctctcgacgatga
agcttatcccccatcgtctcactggttgaccccttttctctccttatttggagatcacat
ctagtattcagagtttgcctcgatttggtaccgctctcgcagcccgcaccggaacagtgc
tttacccctagatggtctagtcaaccgctgcgcctcaacgcatttcggggagaaccagct
agctctgggttcgagtggcatttcacccctaaccacaactcatccgatgatttttcaaca
tcagtcagttcggacctccacttagtttcacccaagcttcatcctggtcatggatagatc
acccaggttcgggtttataagcggtgacaactgccctagcaagactcgctttcgctacgg
ctccaggggttcttccctttaaccaggccaccgcctataagtcgccggctcattcttcaa
caggcacgcggttagagattcaattctcctcccactgcttgggagctcgcggtttcatgt
tctatttcactccccgatgggggttcttttcacctttccctcgcggtactgcttcgctat
cggtcactcaggagtatttagccttgcaaggtggtccttgctgattcacacgggatttcg
cgtgccccatgctacttgggttggagcgtaagctagctgtacttccggctactggactac
caccatctggggtgcagcactcaactgcttcgcctagtcatacaaaaccgtcattgctct
cccacgaccccgttttcacggtttagactattcccgtttcactcgccgttactgggggaa
tcgctttcgctttctcttcctccggctactaagatgtttcagttcgccaggttgtctctt
gcctgcttatgaattcaacaggcagtttagaaggttaacctattcgggaatctccggatc
tgtgcccattttcggctccccgaagcatttcgtcgtttaccacgcccttcttcgtctctg
agtgcctaggtatccaccacaagccttttgtcgtttgaacctcgttgttgaatgct----
gcgccatttcaccttcgacgtgctactacatgcgatgcggagattttatcaacgttcata
ggg-----aattgaattggttccgggtcgaggtaccccgctcgctaccggcagatcaaga
ttcttccataatttt-----actagtttgtgcgattccatcgactcggatcacaggttgg
agataagcggactcgaaccgctggcatccgccacagggtaagctaccgtctctcaggcct
agctgaatgattctaccacgtaggccggtggtagacaacggcttccctccgaacacggcc
tacaactttcgttgtaccgcgctctccgagggaacaactactcccgaatcggcagaggct
cgaggaaaattccatttcggggattcttcaagcttgatacccccgat----ttccctcaa
aaacaaa-----------ggggggggggagaaccaaaatggtttctccctttacccctcc
ctcctcttgctcaaatctttttcagtctcaataccgggtagttatcccccttcgaccctt
cccgccagtggaagcagacagctcgtattacttcttgagtctggttatatggtcggtctg
tgacccccggctgccgttagcataccctggggtgatctcgtagttcctacgggatggggg
cgatggggccggtccgtgggtttcggttcctcctgctatgttgtgctcaaagagt-----
-tgaagagaggtagtccaccaagctgtttgcaaggaccagcttgatcctcttccccaggg
atccgctagatgagata---gcccaaggggagccgccgactccaactaacacccatgtgc
gacctgcaatggatctaaccggcaacccaccctaccccgccctacacaacagcttctctc
tgtcttggtagagtctcttggcggcatgttttggtcctcctcccgcattcttgggggcgg
agttagccaccagttcagatgggagataccaccacccgttaccgcctaagcaattaggca
cccaacccgtaagcgcaacgacccgcttgcaagggcggcgctctaccagctgagctatat
cccct----gtactcggaacaagtcgagtaaagtatacatacgtgaattgattagatgct
tttcttgtcttga-ttccctcgctcggcgcaactgggccatcctgggcttgaaccagaga
cctcgcccgtgaagtgagtagtcgcacctacactattcctattagtatctcacttattaa
agtg------gaaatttaatagacttctcc-------ttttagaagcgactcatccttcc
cgaacgcagcatacagctccccgctgtactgcgctctccaagtgtgcttgttccatctct
ttggcttgcctgccttgctggaggcaagggcttagcaaaaatagaccccatttgaaa---
-------gtttgaaagatggagg-------aaaaaagg----cgccgggaaaccctcccg
gtttaaccccgtacactctaggatctttctttgagcctgtttcccttttagtttagggga
ggaccgggg-----cgtctcggtacatagaattggaagttatctggaatagccagatag-
----tgggctggagcaaataccataccaaagattga-cctcccttccctcccttcggcat
cttttctcatgtatgggttcagcattctcgcttttccggatacaaacccaaatttatggg
acttagaatcctatctgcacgtggaagttccgccgattgctgcttttatggaccttcaag
aaaagcaggaaaggctcgcatagtgtgatccctccgttaccctagaagactagggtgatc
ccgtagttcctggtttgtgaatatgcgtcctcaggtgctccgtctttcacatctggttcg
atggttctcag-tttgtgctcaagagatagccatctatacactgataaggaatgtataga
ttcccgagaaagga----ggatctgctagcgatgaccggtcctccttggatcgcccaaat
cccaacagtgattcggaagttgaatcttcattagatctcacctgagtcgcctcatctatc
tcttcctgaggagggggctgggtctgagacccaggctagccaaaattggaagagtacgcc
aagctcacgtcccttggatgataaacatcttcgggtcaggcgtcgatgggcacattagac
tacccatgtgtataagtaaaagtttccgcagtccaggcgcaacggcgcaattatcagggg
cgcgctctaccgctgagctaatagcccattatgcaggcctacctgttacccgggg--gaa
attacccagggagagga-----agggcctgcatgcaacgaa------acgaaggaaccca
acccccattgaattttcgtatttcgtatattatcgggggctaaacaaagtcaaattgcaa
gactgctctcagcttgttccgacctggggaaatgagctcacgggcttggtcttaattcat
cgatgcgc-----cggaatcaaacttcatccgctagatgagcggacttctctgcttcggt
ttttgcaacggcgagtacaagacagaagtgccaaaagagcttcctt----caaatctccc
taaaaaggaggtgatccagccgcaccttccggtacggctaccttgttacgacttcactcc
agtcactagccctgccttaggcatctctctccttgcggttaagccaacgacttcgggcat
ggccagctcccatagtgtgacgggcggtgtgtacaaggcccgggaacggattcaccgccg
tatggctgaccggcgattactagcgattccggcttcatgtaggcgagttgcagcctgcaa
tccgaactgagaccgagtttctgaggttagcttgccctcgcggggtcgcggctctctgtt
tcggccattgtagcacgtgtgtcgcccagggcgtaaggggcatgctgacttgacgtcatc
cccaccttcctccggcttatcaccggcagtctgtttagggttccaaacttgatagtggca
actaaacacgggggttgcgctcgttgcgggacttaacccaacaccttacggcacgagctg
acgacagccatgcaccacctgtgtctgcgttcccaaaggcgctcctctttctcaaaagga
ttcgcagcatgtcaagccctggtaaggttcttcgcgttgcatcgaattaaaccacatgct
ccaccgcttgtgcgggcccccgtcaattcctttgagtttcattcttgcgaacgtactccc
caggcgggatacttaacgcgttagctacagcactgcacgggtcgatacgcgcagcaatta
gtatccatcgtttacggctaggactactggggtatctaatcccattcgctcccctagctt
tcgtctctcagtgtcagtgtcggcccagcagagtgccttcgcctttggtgttctttccga
tctctacgcatttcaccgctccaccggaaattccctctgcccctaccgcactccagctta
gtagtttccaccgcctgtccagagttgagccctgggatttgacaacggacttaaagagcc
acctacagacgctttacgcccaatcattccggataacgctcgcatcccctgtcttaccgc
ggctgctggcacagagttagccgatgcttattcctcggataccgtcactgcttcttctcc
gagaaaaggagtttacgacccgtgggccttctgcctccacgcggcattgctccgtcaggc
tttcgcccattgcggaagattccccactgctgcctcccgtaggagtctgggccgtgtctc
agtcccagtgtggctgatcatcctctcagaccagctactgatcgtcgccttggtaagcca
ttgcctcaccaaccagctaatcagacgcaagcccctccttgggcggatccctcccttttg
ctcctcagcttacggggtattagcagccgtttccagttgttgtccccctcccaagggcaa
gttcttacgcgttactcacccgtccgccactggaaacaccacgaagatgcctcccgtccg
acttgcatgtgttaggcatgccgccagcgttcatcctgagccaggatcaaactctccata
agattagtagttttgtcacttataacttctttatatacagaaagagctaattgaaaattg
tttccaattttgagaacaacttgggtctcttcgcctcatatcttatcttgaagttcattt
gaattgtatcccctactgccgagtcttgtcaatcccataagcctcttatttactaagagg
aaaaggctggagatatacgttagacgaactcagcttagaatcaaattgattctttttact
aagctggggtggcattccggggtta-----------------------------------
-----------------------------taagccag-g---------------------
------------------------------------------------------------
------------------------------------------------------------
-acaagaagg--------------------------------------------------
------------------------------------------------------------
----------agggtgctgaccagctggaagacggttatgcc------------------
------------------------------------------------------------
------------------------------------------------------------
------------------------------------------------------------
------------gacaataagctgga-cggtaactaggagaatagggt-gatgaggtatg
gaga--------------------------------------------------------
------------------------------------------------------------
----------------------------agcttaaggac---------------------
-----------------------------------cctccaccaatcataatccgcttaa
caaaacgttcggatgtgacgggtacgtcgtcatatccctcgtagtcactagtaacctgga
cgtattccacttcacggattaagaggcaagccgatagaacacctaggcatacgggaaaaa
ggaggctccacaatcccctaacggcaatctgacggg---------------tcttatctc
gaatagcaatttgctgagtctctttattcccggaaaagtaattgtaggtggccgaagcag
gaatggaggcataagacagacaatcacgagccccttcaggaacaaact---ttcggtagg
cccaggccagcttgccaataagaccggtctgagccacattgggtgcgcccacgacttgga
cccacatcttagaactaacgtctgttattaacttctgctgatcagcttcttggaggtacc
cacctgactggcaagcctcgcgaagaacaacaagcatctgatttacggcattgacggctg
cttggtccattat---atatcgaaaaactccgattaaaccaaaacattggacgactgatt
gaaagaaacggatcataaaaagataacctccttggaatcggttgatgataggatttaggt
aggtagtcggctgggaccacctaaccagtgctgccggtgggggtctgtacgtaagggacg
catgaataaaggcaaatatcggaataaggtaagactttgtcaatatggttgttgatggat
tcatacaattgataaaaagagatag-----------------------------------
-------tgtcgatagtgtcgatagtgtcgatagtgtcgatagtgtcgatactttc----
----------actcgaccgagagaaaggttagtctttgc--actccactggaatatctaa
acccagaaaacgttggctgtgctgccttagtgatgtgtctagctggctaagcgtgttaag
gcggctggatcgtcgagtcagataaaccaaaccatcgttttctaggctaacaggaattcc
tagtcgttccttttccatgaagaagaccagatacataagaaggacgacttcatgggatgc
cagtatacgagag---------------------gtaagcaatccattatggtaaaggct
acggcccttcctcaataaggattcttcttcactcttgccatagtagggattggtacggga
ggggagataga------------ctaggcttctagaacccaacatatcatgaaagaggg-
----------------ctagctcctgcaaaatgggatgaccaaagattctcttacggtaa
gaag---ccagatcggcactgtttgagtttgcttccttaacacacaaggctatggc----
---------------ccccgtctcactggttaagcttgc--------------tccgttt
agaccggagtaaacaatacgcttta---ggataggtttggggcacgtatctccccacttt
ttcataataaaagaccaaaaggtgccggattggtatgcttcccatgtattaggcgcctta
gtttggcccatcaggccggcataaatacctgtatggcaagccaccatatctacctcctcc
atggcgagttcctcagggagaactagacgaccaatcacacggcggataa--ctcgtttaa
gatcacgcctcaga----ttagctagtgtggct----------gcaccacagctgttctg
tggaac-------gagtcgcgagtacccaggaagttcccca-------------------
tatgaagtagcaaaagggtcctgtacggggcacctccggtcaaaat--------aggtgc
tacttccaggtcggaatagacggaacagtagatggcaggcactagcaatcgtacggcact
cttcattgagaaggctcaccatatccctgtatcgagatggggttgccgccagccgtacca
acccagaa------------------------------ctcacctctcctgataaagggt
aaggcaaaccagccaaggtggaactgg---------gtaatagaatagg-----------
tagttcgtagttctccatcggggaggctctctccgcttgcag-------gtagagagcct
ctacccgatctttcat--------------atctttacccacctttaggttgtgggctgc
ccactccactatctgctcttccgtccactcctcccctctgcaacgggcctccttaag---
------ctctgcat-------------------------acttatctagaaactcgttgg
ttattctatcc-------------------------------------------------
--------------------tctgctggcgttagcttattggttagaataggt-gaagct
tggtctttctccttattggggtcccgaccagagtagataatatcgacactatcgacacta
tcgacactatcgacatcatcagcactgttgacattgtcgacactatcgacactatcgaca
ctatcgacactatcgacactatcgacactatcgacactatcgacactatcgacactatcg
acactatcgacatcatcaacactgtcaacgttattaaagaactctaaatcatcttcacta
tcgccatcgtagctgccgtcttcgtcttcgtcttggtcatcactggctacaaccgtttcg
caacctcccctttcccactcatccctgtcgtcctggaagccggcccagggatctgtatcc
attagatactttatcgctcctgttattctattcttctttataggctccccatggctgagg
gagagaccctgtacca---------ctcttcctacagaccttctcttta-------gaag
gatatcgcggtaaccttgcgatcttattacatcatccaatgcatctccaaattggttgaa
ggatataggttctataccatgggcatccacatagaggatataatcttcgt--acagagag
cccggaagtgggactttcttcgcccctagcgctatctcgttgcccggcctatatcttact
ctcttatttacccactctattagccctgagcagtctgctcctcctcctgtgagttcatta
agcgcctccacactgtgacctatccgggtcttgtcaggtggcatttctagcgcccaagat
atgatgccactagcaccctcttgaagcttttcaaacaggaaaggatcacggcgggttacc
gttctcggggtatgcacatacaagaaacgacgacgacccccactagaacggtctacgtcg
ggccacttccagttagccgtaaatag----------agcgtgcgcatt-gggcttgaccg
atgcagccggtcgcccttttgcttccacggttactttatcattggacagtaatctcttta
atatactggcagccgcattactgggctgacgggttacatccggaaataacacgagatttt
taccttctacaagcgtcagttcgaagcggttggctattctgtttacgtctaaggtctcac
accgc-tcccccaagatatattccaaaagctgtgctaaggttgatttcccagtcgccccg
ggaccccacaaaaataagccaaactgttcccgagtatctaatgtgaaaaccaacctgaga
aatgctcttaataagttcaatttcaaagggtctccgtccattaaggttagcagaaagctc
ttctgaataaaagtaagctgtgtacactggctgaaactgatgtttgcgtagtttgtgcaa
acccacgaagggtgtgggggtagtagctgcattcctaaatcacgtggaaccagtattcca
ttaaggaaaggaagccccggatccaccgttcttgttctcttaagtaggcgacgcagccgc
tcttccacgcatttaatgaactgctgcgagctcattctccttttct-----gaagccgtg
taaaccctgtttctaacagcttgatctcctcctctaccctattgaggatgtcataagccc
atccaggtgggctatcccaccgctgattcttatattcataccactgctcatctgggagca
ggtagatccagcgatccttgaatcggttggccaacagtaaccctacgtgtgcgtctagct
caagatcaggctctacagtccctgttgcctcctctacctttactactcttttcttttcta
gtattcctagtaagtcgcgctctttatccttctccaagggtggattgcaaagatagcgtg
ataggaaagaaagtgtctccttctccatataaggttggttcttgatatgttcataaaggg
tgttccaccgagatccttcaagaacgggggtccttacttcgttagcgt---agccttctt
gggcaggacaaaggggtggtggaaacgcacctaactcctccaagggtttctgatagaata
ccttgcgacctgggcctattatggtaattcttccagtagtaaagt---------------
------------------------------------------------------------
------------------------------------------------------------
------------------------------------------------------------
------------------------------------------------------------
------------------------------------------------------------
------------------------------------------------------------
------------------------------------------------------------
------------------------------------------------------------
------------------------------------------------------------
------------------------------------------------------------
---------------actccacc-------------------------------------
------------------------------------------------------------
------------------------------------------------------------
----------------------------tctaattaacatttt-gtaaccttgtaactat
acttaatatacta-----------------------------------------------
------------------------------------------------------------
------------------------------------------------------------
-----------------gcacctca--cccc-----------------------------
---tgccagtgctaact-----cttcctttgc----------------------------
-----------tagactttcggcttttcttactccta-----attcttgagatatgg---
------------------------------------------------------------
--------------------------------------------------------gatt
g-ct--------------------------------------------------------
------------------------------------------------------------
-----------------------------------agtaacaactggtgacagaaac---
------------------------------------------------------------
------------------------------------------------------------
------------------------------------------------------------
------------------------------------------------------------
------------------------------------------------------------
------------------------------------------------------------
------------------------------------------------------------
------------------------------------------------------------
------------------------------------------------------------
------------------------------------------------------------
------------------------------------------------------------
------------------------------------------------------------
------------------------------------------------------------
-----------------------------------------ggcttgacctctcctagct
cttgtggtacaatttattccctgcggaacctaaacttctg-tttggttcgcagaagagga
gtagtagaatgcagtggggcttgaccagttgctcgcgacggaacaggctgattaagcctc
aatcagctaaacaaataacccattaacctttaacttatttct-cttttttt----tgtat
gtatccctggtttttctttttcgttgctactt---cagcgtcgtcgtcgctggcaaactt
caggtagtggtcggagtctacctactccatattttagctcacctactt------aattag
ggtagttcgtcagcgttaggttgccggatcctattcaggtagcttcgtcaaaacgaaata
aagaacgagagtgaaatatcgaagctgtttccatttcaaaatggattccttatcaaaaag
tgattaatgatgcggataagctgataccgactcgtcaatctcctccatactcaatccgca
tcatattacttgcacgaaaatagggaacttattaacaaatcaaatctacccacggattta
atacatttttcatctctttatctgcgttgtttattaataataacgagatccggtaaatga
gtggggcgcaaagccgaagccttagaaagagattgaaaaggatttcaatctctttctatt
ttgtatttgtagttgaaaacaattgggaggaattttggactccttttattatctcaagag
taattgaatgacgaggagccgtatgaggtgggaatctcatgtacggttccgtatagtgac
gttgaagctgtcgactattccacgactacaccaaaaaaacccaactctgccctacgtaaa
gtcgcgagagttcgattaacctccaagtttgaggtaacggcttatataccaggtattggc
cataatttgcaggaacattcggtggtccccgtgagaggcggaagggtcaaagacctaccc
ggtgttaggtatcacattgttagaggaactttagatgctgtaggggtgaaggatcgtaaa
aaagggcgttctagtgcgttgcaaaacattgtcacaacttggatcattgcaatgattccg
tatcagttgttctgatatgttcaatgtgtagctgacccagcattgcaaggggactgaagc
ctgctactacagagattgatagagattaattactatctatcta----tttgtgtgaaaca
acttggtgtctaaggtgttctattccaataagttgagtttgacccagactcccacctgat
aagatct-tgggatgtcttttcctcttggaacaggtttagattacgacaacagaaattca
gtgaaggctttatgcacatttactgattggattgataaacctacggacattcctagtaag
ataactgaattgcaagatt---ttcttcttctatatctaaacttcaatctttccttttta
tccgtggaatgggggaaaacggatactcaatatgcaatgagtaaatatgatttgaatctt
aaaaaatacatggttcaacatcatttgaatagtttagtttctattcagtcatgtggaaag
ctgtattcgatgaaagtcgcacgtgcagtttggagggagattcccgactaactggtggat
ccaccctacaatatggagtgacgaagccaaaatagtagcctgagatacc-----------
-----------------attgaaataaaagaattgattgaaatctgacatat-----tta
gatttgtaaactcgtgttacatcggagcagtgtagtgaacagaaataagaatatcgaatc
agatccaatttatcgtaatcgattggtaaatatgctagtcgatcgtatcctgaaaaacgg
caagaaatcgctggcttatcatattttttatcaggctatgaagcggattaggtaaaagac
aaataggaacccgctgtctgttctgcgacaggcggtgcgcggggtaactcccgacgtagt
gacagaaaccaaacgtgtaggtggatcaacttatcgagttcccgttgaagtagtaccggc
agcgggaaaagcttcggctatccggtggtcattaatcgcgtgtcgaaaacgctcaggtcg
aagtatggctttaagatcgagtgatgaatcaatggatgccgccagaaattccggtagtgc
catacgtaagaaagaggagactcataaagttgcggaagcgaacaaagcttttgcccattt
ccgttagtttcggattcgttccaacccacaacaaatcgatttgttgtgggttggaacaaa
-ccggggcac-----aaactatctgggaatc-aaaaacactacgaaggaagaaatgattc
agtgaggggtgaacgacgaatagcggctgtctaagccacaagtgaggattggcaactact
tcttctttaggttgttaattgttataccctccccaatcaataggataaca----gggggg
ggccgatgcagagttgcggagtgcctcgcaaaaaggcttgacacataaccagtttttcag
agactgaatttgattgggacgcgcatcatatgcaataaaaattgtttgagatatcaagaa
gaagcccccatatccgagaattctggagactcaatcaattttggttgacacagataggtt
tttgtgatatattctagaataacaagcttactggcctggggaatcactaattatctcttg
aaaaccaaaaattaccatgaccgcaactttagaacgacgcgaaagcgcaagcctatgggg
tcgcttctgcgactggatcaccagcaccgaaaatcgtctttatatcggatggttcggtgt
cttaatgattcccaccttgctaaccgcaacctctgtattcatcattgcttttgtcgcagc
tcctcctgtagatattgacggtattcgtgaacccgtttctggttctttgttatacggtaa
caacattatctctggtgctatcatccctacttctgcagctattgggttacatttctaccc
aatttgggaagcagcttccgtcgatgaatggctttacaatggtggtccttacgaacttat
cgttcttcacttcctacttggtgtagcttgctacatgggtcgcgaatgggaactgagctt
ccgtctaggtatgcgtccttggatcgctgttgcgtactcggctcctgtcgcagctgctgc
cgccgtcttcttgatctacccaattggtcaaggaagtttctctgacggtatgcctctagg
catttctggtactttcaacttcatgatcgtcttccaggctgagcacaatattcttatgca
tcccttccacatgttgggtgtagctggcgtattcggcggctctctattcagtgctatgca
tggttctttggtaacttctagtttgatcagagaaacaactgagaatgagtctgctaatgc
aggttacaagttcggtcaagaggaagaaacctacaacatcgtagctgctcacggctattt
tggtcgtttgatcttccaatatgctagcttcaacaattctcgttctctgcacttcttttt
agctgcttggcctgtagtaggtatttggttcaccgctttaggcattagcactatggcatt
caacttgaatggttttaacttcaaccaatccgtggttgacagccaaggtcgtgtcataaa
cacctgggctgatatcataaaccgtgctaacctaggtatggaagtcatgcatgagcgtaa
cgctcataatttccccctagacttggcttctgttgaagctccttctataaacggataaca
cctgtat--ggttatccagcacaactggat-----gccaaatctcctc----aga-gggg
ggggtttggtgtccaatgacatgaagattcgtgcggtataaagagtggaaaaagtggtaa
tagcttttcacaatttcatgattatcagtttccaa----ccttgaattatgaaaactatt
tgcaatatccttccgcgatttaatacattacgaagtttcctattct-aatttgcggaatg
tttgtaaactcctaccccaatcttttgaagaacggaaaggaaggagtgcattcctcattt
caaagatttttc-tctatcgtcttgtcatatagatacagttcatatggatgtgtatcaac
c----gaaggacctatctagcttgcttaacggatagatctcgttcacgtccgggggagcc
aaagaaatcaacagagggggcggacgtagccaagtggatcaaggcaatggattgtggatc
catcacgcgcgggttcaatccccgtcgttcgcccatccaattgggtaattcgattccatc
gctctgattgaaacagagaaaaacggttaaggtagatggaatatgtgtgggtctcctcga
caataacaatttggaattcccgatctcatttcagttgtggatacgactattcacagaaat
aactagactcgttcgaaatatgtattccatcctatcttgaaattttcaagattattggta
taataaatctgggaaatagatagtatctactgtatagaattaatatgaaaaaagagaata
aggtaaaaagggtggcaatagaaagagtaggaagtccagacttttcatctaaaatttcgg
agttaatagaagtcgttctattaaatcacctcttcgaatcattgaaaaaccaatatctca
aagaatttttcattagtccatcttccaattatgaaccttttattagattatctgacttgt
gatttctaagttcactattttcacgcaatctgcgtaattcactaaaaagagatagtggcg
taaccctggagatgctattgttgctagcaataccaatatctatgcactgcttgagtgata
aaaggttgatcgaaccaagtgttgtattaacaggagtcattaatgggggtgacggagtaa
gaaaaagacaagcggaaaaccttgttgatttttcctgtgactgttttctacgattcgaaa
gatctttatatgccgaaaagaatgaaaaaaggagaatacctgcttcccactacttaggtt
tgaacgaagctatttctgcaggttcaacgaaaaaaaagaagcaagttcgctatgatggaa
tgattcctttggtttccggtagatggaaggcatgcgtagtgagaggtttattccttggca
gagatatatccaaggatgagactgaagggattcaagtattttgtaggggtaggagtttac
aaaatccaagtaggtttttcaaattctataaatatatggtagtttgtaaaaacaaccaaa
gtgatttcggtctgttattctt---------ttgggaaaatcgtaacaagcgagatccgg
gtcggttacaagcaacacatttgagaaacgactcactaagtcccgtagtattaaactcct
atgacaaggcgtcacttgaatccataaattcagcagatcaccagggggatagatcgggat
ttcactcggagcgagaagccttttccaacttgtcttcatttacatcttgtgagaaaacga
cgccgtttcgtggctgtatatccggattagattgtggcaaaaatggg------gaagaat
ttcccattccacacacttattcacaaatgagaaatggattactaaatcgactcatcaaat
ttctcccaataattgagaaatcaaatctgatttctaatggggcaatagttattgacatca
gtaatagcgtcaaatctgtgaaaggatttcaattgaaaatgaagggcgacatgccgctta
ctcaaatatctgtcaaaaaacttgggctagtgagcagcagacacctcaacctcaatgaga
ttcttccaaactattttcaaatttctttaggtatacctaaagaaataagtaatcgaggtg
aaaatactacttttccaaactaattgaaagagaaggatgacatacattcaatatattctc
tagttaaattgtatggacgaggtagagtcatacctctctactcagcatacatatctcttt
tctatgactatttctgcgcattatctactgactatttcttccaaatcaaatatcggttga
atggctgggcggggatcggggggtacaccggtgcaacaagaattgcaattgaataaagag
tattgaaatggaaagataacgcaaagcgcctattgaacgaatatattctattgaaatata
atgagtataaaaatgttcagtcaaacgtgcatagatggctcgatacgaccgaggattcgt
cttctttccctgtcagggaagtcttaaacttggaggaatcaatttgccaggtattgataa
taagaaacagattgctgaataaaattggtgtcagtctcggtagtaacaatcaacagagca
gaaaatattttcatcgatttctcaatgttttatttctttataaaatgattgttgctgaga
ttactcgccagaaagttttgatatataccatcgattattgcatcgaaaaattgaacgata
tagatcttgataaattgaacaagatagatctcatgaaacttgatgttttatcaagtttat
tcgatggttacattgatgaacagatacttcttatcaaaacagttcttgatagaaaaaaga
gtttattcattgaatccaaactgttcatgagtgagaaattggtaggctctttgaccgagc
tggaacctgcagtgaatcctatttatctcgggttgccccgtatcgaatctatccgagcag
gattttcaagcaatgctttttccattacgggggggcaattttggaatctgtttctggata
atttgaaccgtggggggggttcaactagagatatgggtgggaatgtttcgatatacatct
cgga------tcaggttgataaactaaactttctagacgattcacctatacggaactttg
ttggaagcagctttattccgagaatcaaaagagatctctttcttgggaaatgcaacgata
gttatctcaacgtcttagaaaacttctatgtgggctccgaagatgaaatcatctcatcca
atatcatctcatccaatatcatctcatcgattcatccccaactgtcagattcgttggcat
ccaatctatcgaaacaaacagcgggggaggttgctggtcacgcactcacaccaattcaat
ctattttctctaatctgcatgaatccacagcattagtaactcattcagatggactttcta
attctatttcggatctgaaaaggttactggcaagtttgaacttatctcctcgtgaaacga
tagaatcatctctatattcgtgcagtagcaatcgagtttatttggagaaaacgtcgataa
actccgattcatcgtcggatcgtcgaccccaaccccgtctcgagaatctagtattgaatc
gagtctatcaaaagaatttgcctattaagtatttctgggaaccggaagaattggaaacat
cttattggtcgctaagactcccattatgcagcgatgtaacattgagatctctagcagaat
caattggaaaggaggttgcgtacgaagatacagactttgcggatcaatctatccggaaag
aggctacattctaccctatcaatttcaatgaattattaaaagatttgaacagatataaga
tctcttggatcttttggaaagacaatatcggtgaaaaatggagcttatttagagattaca
taccttggttttttaccctcacctggtggagatacttctacgatctgattggaaaaacat
attcagaaatagtacttaagataagttatgactcaacccataatcttaatagagtttata
aaataatggttgaggatgtagtggatggcacgaaagcctacttattccaaagactgcaaa
gcctaggattgagattcggcaacgattccatcaatagtatagtatccgagataggtcttc
tcattttcgaaaaaattcctgatgaagcggagattctacattcggggggatggtcagtat
ctcaattctccaataggtctatcttttattacttcattttttcagtattaattgttcttg
cattattcaaacaccccttgtctgccgtttcgggttccaattcctttcatttatggaaac
gtttcaatactattgactatttgacagacccaacgcgtggatcctatttgaaagaggtaa
tgcattccccttcgacaagctaaatgtcaacgagagatctgctaatccattctttgaata
gattcttgaattatctaaataatataatctttttcttttttgtgaaagatgaactcaatt
catggatgtttcatgaagaaagttccgatatcctagatagtaagaaagaactactgactc
aacatttagtgacgaataagattctttataggtatgtgtcgaaattgaattccaattatg
atttattgagcaacgagatttctcatgaaccttatccacaaggaaaatctaatgttttgg
catacttacggcaattctggcaaaatgatctattgaatcacaagatccgtaagttggatc
ctgcggagaagtgggctttttctgccctcgagagaaatattctattttcagtaacaacaa
gacgaaaaggcagtctagtaactataccatgtcatgacatacctatctcaccccaaccgg
gattattaccatctaaagggattttgctagtaggacccatagaaactggccgatcttcca
ttattagagatgtggcatcccattcctactttccagtggtgaaactaccactaaaaacgc
tgatatacaaccgatccttctttactaatgtacgtggaaatttcatctcgaaagagagcg
tacaccgattaaatctcgtttttgaaatggcgaaagagatgtctccctgtacactatgga
ttcaagatattcatgaattgaatattcatcgttcgtatcataagctagaagctgatccca
aattcttactttgccaaatattgaaaagtattggtcacaggcgcggcaattccaacatcc
gcgagaatgttgttatcgctacgactcacgtacctgcgaggatagatccagctccagtag
ctccgaaccggttaaactaattaataaattttcgaaaatccaacgggtatcaacgtcaga
aagaattctcaatcctattacgtatcaaaggttgcgaaatggaggctaatccgccccttc
ctcttattgaaggtactgggtatggaactacgggttatagtaaacgagatctactctttc
ttgctaatgaggctttattactaggtacttccaaaagaagtaagattatatgtagcgacg
caattgaattagctttgcatagacaacattcagctgctagtgatatgggcaatgggatag
aatccggttctgaatgggagatcttttctcacgagataggggatcttacttcaaagaata
gtttgatagatacttatctcacgaatacatatattggtcgtaacgcgttaaagatgcgat
tctattatttgtctaactggtatgtggaaccttcaataaccgagtcaacatttaatgaat
tgactctatttttgcatatcctagggatactagctggattagtagctcgcgattcgctcc
aaaggggtatgagaaagaaagagaattttattgttattgacaaactggtagagaatgact
tgaacctagcttgtggtgtactggaaaatctatcgactaatttatcacgttcagaaattt
gtaaaggcgaaagtcgacgcagtagtagtctttccttttacgttcctatcggtaaaccca
agtattgttcaggtgtaacttttacaagccgttcttctagatttacgagaagggggggag
ttagccatctaaccgacttcgaactgcaacagtcacccgagctaagaaactcaagtccga
cggaaatgtcgcgcgagatcacttggtctcgtaaggcttggcgtctccgttttctgcgaa
gcggagcttatgaattgatgagggtatcatctgaacccaatcatttgtataatctaattc
tcctttaccaaaatcggaattatataccccaacaagatttcgaattcaataagattaagg
gtgacaaaagtaaatggtatgacaaaagcggatatctatttagttttgaaaaatctgcaa
ctaatgtgacagataaattgattaaaagattggaaaaccggttggataatatgttgctac
gcgagcaatttatcaatttgggaatatccggcgaatcctccaatgaatatgagacacact
gtaatcgattagatgaaacgactcgactcttcgggggacgcttcatctgggaccccatgc
ttctgttccaaccagatcctaacatcccttcctcgcgtcgcagcctgttgccgacgaaaa
aactggcgcggaggctttatactatttacggtatgagaaggcagcacct------caata
aaaggtcaaataaaaagattaaagatttctttctctatagtgaagataatccgaaattga
aacctgactcatctattaagcggtggaataatctacctttggatgatgaagaggagcgag
attcccaatacgtcaaagaaacttcctttatagatatacatctgcaatatccgcagacat
ttaatcccgctcgctttgattcctacgtggtagcagaagattttccagagcgatttattc
ggtttaggcttctggttcatagaaacaaatggatgaggcgaaacggttgcccagtttcgg
attttcttatctataatatgttgcttgaaatttattcctatctattcaacccgtt-----
------------------------------------------------------------
-------------------------------ctggtttggtggggcatcaccggatgg--
------------------------------------------------------------
------------------------------------------------------------
------------------------------------------------------------
------------------------------------------------------------
------------------------------------------------------------
------------------------------------------------------------
------------------------------------------------------------
------------------------------------------------------------
-aactacgaaacaattttttcacg------------------------------------
------------------------------------------------------------
------------------------------------------------------------
-------------------------------------------------------aaagt
tcatagaacaaatcttagataccct------------------tcattctgtctagatct
c------------------------------------------------------tagca
atagaattaggagtcaaatcagtaaagggaagat--------------------------
------------------------------------------------------------
----------------------------------------------atatattttacttc
tacttat---------agaaataattctgttgtagcatctcaaatagttaaggaacttga
ggccat------------------------------------------------------
---------------------------------------------tttatatatgagcct
ttctgct-----------------------------------------------------
------------------------------tagaaagaagattc----------------
------------------------------------------------------------
------------------------------------------------------------
------------------------------------------------------------
--------------------------------------------------agaaggagca
------------------------------------------------------------
-----------------------------------atagcttattccatagggattta--
--------------------------------ttttgcaaaaccgcttcttaac------
-------------------atcactctt--------------------------------
---------------------ggaatagatcct---------------------------
------------------------------------------------------------
------------------------------------------------------------
------------------------------------------------------------
----------------ctctaaaattgtggattta-----------------cccccccc
cccccctccagatgacttattgattcgctcattccaatcattcaatacaccgga------
------------------------------------------------------------
----attgag--------------------------------------------------
-----------------------------gggggg-------------------------
------------------------------------------------------------
--------------------ggtaaga-----------------------------aaat
a-----------------------------------------------------------
------------------------------------------------------------
------------------------------------------------------------
------------------------------------------------------------
------------------------------------------------------------
------------------------------------------------------------
------------------------------------------------------------
------------------------------------------------------------
------------------------------------------------------------
------------------------------------------------------------
------------------------------------------------------------
------------------------------------------------------------
------------------------------------------------------------
------------------------------------------------------------
------------------------------------------------------------
------------------------------------------------------------
------------------------------------------------------------
------------------------------------------------------------
------------------------------------------------------------
------------------------------------------------------------
------------------------------------------------------------
------------------------------------------------------------
------------------------------------------------------------
------------------------------------------------------------
------------------------------------------------------------
------------------------------------------------------------
------------------------------------------------------------
------------------------------------------------------------
------------------------------------------------------------
---------------------------------------------acaagaacgcctc--
------------------------------------------------------------
------------------------------------------------------------
------------------------------------------------------------
------------------------------------------------------------
------------------------------------------------------------
------------------------------------------------------------
------------------------------------------------------------
------------------------------------------------------------
------------------------------aatcatt-------ttctcttcaa-ttggt
agggctggaagtaagcacgatagtgaatcattcactggttggtgggtcagggttcaacgc
gatttgatttggcatatgggggagacgcaactacccaatt-----agtaggaattgctga
ctgatgtagatttggacgaatctccccgggtaggattcgaacctatgaccaatcggttaa
cagccgaccgctctaccgc------------------tgagctaccga----ggaaagtt
gagct-----accgaggaaagtcgcaggggattcagtctcgtacacactcaaagaacaaa
ggtctttgaaccgcttttaaacctgtaacag-----------gttaagctttgcccgaca
tgttatgaagtagactttgcgtaca--------ctctaaccttcattatagtaggaggcg
gtggcgatagcaaccccatttgagtggaagggtcccccaatcatgggata--gggga-gg
gggggaggggagtagccggtcgattgagatgaatcctacaagcc----------------
cctcc-----acgatccggatcgatcggtcactaattagtacttcctatt-ccccccctc
caagaagcgtggtagaatagccgcaggattcccctacctcggggc-------gtaaaaac
aagtaat-------attattgaggaacaaaaaggacatag----agatggggaagatgaa
aaatagtcgggataaatgaacacgaattggagcttcgtgaaacgaaagtagcagtttacg
ggaaaggcggaattgggaaatcaacaactagttgcaacaaaaaaacagttccaacaatta
atccaaataaatattgagaaattcttccattttttatatgtcgtatactttccccaccaa
aaagatttaatgcaccagttccgttgataaatccatcaattatccattgatcaaaatgta
aaattagcttgctaattaagattatactttttataaagtaaatcttgtaaaaataatcaa
tataacctctatttagggaccagtttgtaacagaaactagaaaagtatttactacttttt
tcctttttattctttcagtaacttttctatcaaaaatcttatcaaattgtccataaactt
tgagagaaataaataacccaataaaagataaactaatagaaggaattgaacttattaaaa
tttccatcaattttccaaaatgtttagaaaattcggacaaagacaggatagaaattagcc
aattaagtaaaaaattcagaccatatcctttttgagctgaatcaattccaatcaatccac
caaataatgtaggtattgccaaaataataagaggcaacaccataccaaaacttgattctt
gcggatatagtaaac------------tttgatcataattttgatcataaaaagattgat
ctattttagaatatccatcttttttgtctataggcagcattgtaaaattctctatttttg
acaatcttttttgttttttatctattaaagtaaaattgttaccaatttgtttaggaagta
agtccaattgagttccaccccacgaataaataacatctttagatggaa------------
aagaagtataagattccatataattgatttgattcccacgaaagtccccttcaaatgtta
agaggtagatacgaaacatataaaacgaagtaagtcctgctgtaccagaagctattaacc
caaagtaaggggaatttaaccaactttctgtaataatttgatccttagaccaaaaacaag
caagtgggggtataccacataaagaaagggtgcctaaaagaaaagtaattccagtaattg
gcatatattttcgcaaaccgcccatgaaaaacatattttgacttttttcaggggaatatc
caaccactttttccatagaatgaataactgatccagaacctaaaaatgacaaagcttttg
aataagcatgagtaatgagatgaaataaagcagattgagaagcaccaatacccgaagcca
gtaccatatatcctaactgggacatggtcgaataagccagacccctttttatgtctttct
gagcaagggctaatgtggcgcctaataaagttgttgctccacctacccaagaaatagtag
acataactgagggcaatgccaaaaaaaggttgaaaattcgagctataaagaaaattccag
cagccaccatagtagctgcatgaataagagcagatattggagtgggtccttccatagcat
caggtaaccatacgtgaagtggaaattgagcagatttggcaactggacctgaaaaaagta
aaagggcaactgtagttgcaaagactggattgacaacgccgttgctggttaattcgaaaa
atcaatcacacaattcataaatatcaaaactaccagttatccagtaaatgcctaataaac
ccaaaagcaatccaaagtcccctatgcgattggtgacaaaagctttttgacaagcatttg
cagcactcgatctcgcaaaccaaaaacctattaataaataggaacacattccaactaatt
cccaaaatacataaatttgtatcatattgggactgaaaactaatcccagcattgatgctg
taaatagactcaaataagcataaaatcttgcatatccctaatcgtgaaacatgtaactat
cgctgtaaaccatcactgaaagacctacagtagtaactaatatcgacatgacaagagtaa
gtggatcgatgagaagacctattttcaaacagaaatcactttttggaatccgagcccaca
aatactgctggatagagtgagttgcagtctgtctccagactaaaacgaaagagacaaaca
tagcgacaattaatgaaaagatattgaaagctgcgcacaagcgtcgtaagcttctagttg
cttttggaaaaaaaaaggaaaaagatccagttaaacaagaagctactaatggacacaaag
ggatgatataagcagatttatttgaaagttccacagtggttattaaattcgttattgttt
ctcactcttttttattaagagtcaaaaatg-aaactatgagaacaatatgaaatagaata
aatataactaaattaatttaattattaactaggcaaaag-----------------attt
tagct-----gtataaaattaagtttcacataaaaaaaca-------------------t
atatct------------------atatatagatatatgtatggcacgggcttgacaata
ttgaaacatgaccttgatacttattcaagtcagataattcgaatcag-aataggtttgca
agtcacagttttagtaaaaa-------aaaaaagtcgaaaacatgaataaagagatagat
ttaagatgaacaaatatgcaataattgacatcggtggcacacagctacgagtggaacagg
gaagattttacgatgctcggcatctcatctccattcgagacacattaaagcccaatgaaa
aaatatcgataaatcgggttttacttattcggcacggatctagcatcaatctgggttatc
cgtggttaaataatgcagctgtcaaaggcagaattttacaaggctgttttaataaaaaac
tgatgatacaacggattcagcctaagagtaaaacatgaaaagtttttggatatagagaaa
atatgactcgatttgttattgattcaattcagtttggtagtaaaaacctaaacagagatt
agctaattttct---------ttttttc-taaagtcaatatgt---aaaaaaaagttatg
ttacgtagcagcatacaacttaaaaatc-----tgttacttctttaattctcta--cgtc
cctgctcctttttatttcattctttctccatt----atatctattctattgatacatatc
aatatagtttcaagttaatcttaaaagataatagatatatggcagtacctaaaaaacgta
cttccggttcaaaaaagagaatgcgtaaccgcgcatggaaagctaaacctataaaggtag
catcagtggctttttccttagcccaatctattttaaccggccgttcaacaagtttttatt
atataaccgaacaaaacaagggaaataatggggggtgaaaagctaac-ccaaaaattagg
atgatcttttctgccattacgtcttaatgacgtatat--------atgctacattt-tta
aata-gaaaataaatgactaaataagaagcttcaagacaaaagagcaaaaataggatatc
aatcagtactagtacggttaaaatgaacgggaagacaactttttagtatgtattatttta
gcaataatgcaagatttaattgctttgataatttttagtaactagttaacaa--taactt
ataacataagcaatgtttatttatcaatgttaagcttaacaactaacaaagcaaagttga
aaagtttt---------------tttcttacaaaggttaacagatatctaattgatagct
attagctcatatcggtaactgaaa----aagtaattaagattaagataac-aaaataaaa
aaa--aaaaagaagaaataggaaactatatctttacaaagtagggtcaaagat-aaagt-
-aaacgactccgga---agaaaataaattgacaatattgtcaatttattttcttcc----
-ggagtttctcctacgaagtttaaggtaacaaattttttcctgtctacaccgaactctat
tttagttcat--caattaat--------------------tatcgatggagacatcaaac
ctgcactgcagtgctt------------------------------------tttcatat
atcttatgactctattttcattcggaataacaggatttgaacctgtgacctccatcaccc
caagatggcgcgctaccaaactgtgccatattccgctgcttttttaagca----------
--------tatacctatatatata-tatataggtacggaatta-----------------
catactagtactaacatcacctc-----------taacttcacaaattagatattacagc
tgttttagcaatctattt-caaagagtttctacctatctctct--aattcggctatatct
tatac-----aagaagatgttgacgtgtcatcccaaattcatataaaatatatatg----
---------------------------------aattttcatgtttctctt--gttttta
gagaaagccgctatggtgaaacaggtagacacgctgctcttaggaagcagtgccaaagca
tctcggttcgaatccgagtagcggtatttagaaatttatcatttattattttcacatttt
aaagcgatcttaagaa---------agaaaaagaaaatattagttagatc-taactagct
tgaagcccattaaattaagttttattaattt----accagcc-ctttt---ttacaacaa
agtatatctatatggaacgcgtttttatccatatttcgtttttgatgcttttttctacta
ctttgttaaatctgatcaatctatttcatgattttgataagtcaaacaaatttagcaata
aaggtatgataattgctttcctctgtacaacggaatctttagtaatccgatggtttcaaa
ctaagcatttaccagtaagcaatctgtacgaatcatcgatgtttctgtcatggagtttct
ctttgttgtacataatattagaatttagaaatcagaatgggttgtcgggaccaattatag
cgccgagtgctatgttgacccacgccttcgctactttaggtcttcctgaagagatgcaac
aatttacgccattagtacctgcttcgcagtctcattggttgatgatgcatgtaactacaa
cgctgttgagttacgcaaccttgctatggggatctttgttggcaatatcctcatcaagta
tttattacagttatacaaaagattactgcgttttagattcgaaacacaattcttatagta
cttcatcaaaattagatatttttaccaaaattaatatacgaagttttttttatccactat
cctcaaatttgaaaaagtgccaactaattaatcgattagatagatgggcttatcaaatta
taagttcggggttctctttattaactattggtatactttctggagcggtgtgggctaatg
aagcttgggggtcttatcggagttgggatcccaaagaaacgtgggcgctagtaacttggc
caatacacgctacttatcttcacaccaagataatgaacagatggatgggagagggaccgg
ctgtggtagcatcaacaggttttttactagtttggatttgtttcttaggagttaatttgt
taggaatcggattacataattacggatggataatat-aaaacaacaaaattaggatttaa
tgaaacaa------------------------agatataactagttgattcaacaagttt
tagattttatcaaat---------aaagattaataagataatctttttaaaaa-------
--ggggggggggcaaaaacaaacacttactagataaacaggagttaactg-----atcta
tttctttgtctgtttttgtttctctac-----ccaatctatttctca-tttgtgcccgca
gtttggtacaaacaaaaaccatttgtgacaaacatacgtaagttaggtattactaatata
actagaatcggcgagccttt-------a----taattaattaaggttagttaaaatcata
ataatagtttcttttttatcaatttgttttttttttttaagtatttaatactataatt--
---tagatgctatttaattc---------aatcaaatcttttccgtatcttcacttgata
actgaatatggaagaagtattgagagaacttcagtattccgtaaaggtaaaattaaattt
ggatataaaccgatacctaatattggtaaaaagaaacaggtcgaagtgaatatttccctt
ggaccaaaatcgattaaataaggatttaattcattggataacttataaccataaaacatt
cgacgtaacatggataacaaatagatggaagccaatactgtaccagttgcctccaacaat
gtaattgttgccttaaaaaaagatgagtattgcttgtcaataacaactcctaaaaatact
aataattctgatacaaaaccgctcatacccggtaatgcaagagaggctaacgagaatata
ctaaacatagtgaataatttaggcagtcgaattgccattccccctaattcattaagaaaa
ggggtgcgtgttctgtcatagcaagtacctgcaagaaagaagagtgctgcgccaattaag
ccgtgagatatcatttgtaacatggctccgttaatacccgcatctgtcagggacccaatc
ccgatagctacaaaacccatatgggaaattgaagaataagctattcttctcttaagatta
cgttgactcatggaagctagagaagcatatacaatttggattgctccgatcaacattaac
catgaacgaaggaaaaaatgtgcatgaatcagtacctctaaattgatccgaatcagtccg
tatcctcccatttttaataatactccagctagtaacatgcatgtgctataatgcgcctct
ccgtgagtatcgggcaaccaactatgaagaggaaatattggtaactttactgcgtaagca
attaagaagcctaagtagagagcaatttctaacgagatggggtatgatttatctattaaa
gcttgaatagcaaaagagggtacttcgttcccataaaaactcgtggttaaggctgctacc
aaaagaaagatggacccaccagctgtgtataaaacaaattttgtggccgaatataggcgt
ctttttccaccccataagcatagaagtaaatagactggaattagttctagctcccacatg
aagaaaaaaagcaagatgtcacgggaaacaaacaatccaatttgaccgctatacataact
agcatcaaaaaatagaatagacgtgtattgcgagtgatcggccaagccgctaaggttgcc
aaagtagttacaaaacccgtaagtaaaatcagactcatggaaagtccgtcgatacctact
atccaatgaaaattgatggaacttatccagctaaatatctctattaactggatggattgg
gaatcaaattggaagtggcaataaaagatataagtaatcagtaaaaattccaatatgcag
atacccaaagtataccatcgaatgattctgtttccatcacgaggaagtattaaaagcaac
aaactggcaaaaatcggaaaaagaacgatcgttgtaagccaaggtacattactcattatg
aataggaaataattaataagaaataat----------------------------ttttg
atacagaagaaactacgtga-ttaactgtgtcgactcgtactcgcactccgcacgtcccg
aagttttgagtacaagtcacaataatgtaa-taattacctc-ttttattct--------g
ttactagtaagctaaccccatactgcgggtggtttcagatcctaggtatacacgtacgct
caaaaaatctgttggacaagcagattcgcatcttttgcaacctacgcaatcttctgttct
aggagcagaagctatctgatttgctttgcaaccatcccagggtatcatttctagcacatc
tgtgggacatgctcttacacactgagtacaaccaatacatgtgtcatatattttcactga
atgtgccattgagtttacttactcctattaaattcgtataccaattcttatttttttt--
------------------aggttgaaataataatttattctatttgtcttt--tatatat
ctattcctgcttcgcgctgggttaaccatttttatcct-tttttaagtttatccgatcaa
atcctattt---------atttcttttcacactggtc-----ttccgcttttgaat-aaa
aggttgttaactacttataaaatataatgtaaagaaaacattcaaccaatttaatgaatc
gagataatcttgttgaatacaaatccaattagattggcaaaaccacttaatctagttatc
aattaccattttaacaggttaaattgatcaatacgagtagatctcctatttcgttgaaga
gaaagcgcaatagataacccggtggcagcttcggcagctgcaacagctatcacgaatata
gcaaatatttccccccccacttgcttatttttcaataaatttgaaaatagaacaaaattt
agattaactgcattaaatattaattcaagactcataagtgctctaatcatatttctactt
gtaattaaaccaaaaaatccgacacacaaaaggtaggtacctaaaattagtccgtgttca
aacatgatttattaaaatcctcttaaaaaaaaaaatttgataggtcaat------ttttt
cgccaccttatgtagaaagttagagttaattagaaacatgaaaaattcttgcgaggttat
gaaaaagatga---------------tttttcatcagttgtgactg---tgtcttcgtcc
cgcgctgagttgattgctcccaccaaagcaactaaaagaagtatggaaagaagttcaaac
gggactaaaaagttactaagtaatgtataccctagttgttggacgtcaatcttgggtgta
tctattaaaagagtctccgattgattaacaaaactggtagcaaaccaatttgtattataa
gtgatattaaccaatgccagaaatagtgctgtgcaagctactgaagtggtgaagtacccc
acgcgccaagtattagacccagattgagccggtttttcagtaaccattacagcagacaca
attaatacatttatagctcctacataaacaagcgattgtgcggcagctacgaagtcaaca
tttgatacaaagtatgataaagatatacgagtaaaaaccaaccccaaagaaaaagcagag
tgaaccgcgttaacaaataatattgtgcccaaacttcctagtagaatacccaattctatt
agtgacaaaatagattcatgaattagttctgaaagattcattggacgcaactacttaaat
gttttatgatacttttatctgtacttcgtgttttccctttttcttt-tagttacaaataa
tcaaaaagatt----catttttcaggatatccaa--------------------------
----ttaatttacaggtaa----ttaaatctattttcgggttttt-------aacccaaa
ccttttaattaatgaa----aatgttaattaagtcgaaaccacttgaatcgaaaaatctt
gagatatagaaataggtaaacgacctaaagctgtttgatcttggtttagttcgtgacgat
cataactagaaagttcatactcttcagtcattgacaagcaatttgttgggcagtattcga
cacagtttccgcaaaagatgcaaactccgaaatcaatgctatagcttttcaatcgttttt
ttttaatatctttcatgagaatccaatctacaactggcaaattgattggacatactctga
cgcatacttcgcaagcaatacatttatcaaattcaaaatggatgcgtccacgaaatcgct
cagatgataaatttttttcatatggatattgaatagttataggtgaacgattcagatgat
ctaaagtaaccgcgaagccttgacctatgtatttcgcggcttctatggcttgatgtccat
agcttccaaattcaattagtgtggaaaacatagaagatataac----cccagccta-cta
gtt-----------gtttttggtccagataaatttattttatttgtatgggag-------
aaaaa-caaatgatat---atctacttaccttcctcttt-ttt------tttttc----t
tttttaaattaaaaagatttgacttaaactcaaactgaa-agaaaaagagctagtttaat
aacaaaagttgaaacgaggctgtcgataacaaatttcctgaagcaataggtaaaaggaat
ttccatccaagatctagtaattgatctattcttactctaggtaaagtccatcttgttaaa
atggagataaatataaataaataacattttgccaatgtggtgataatacccaaccctgac
attaataaatgaaaggactcactactatattctgaaaaataagaattttttgcaagattt
tcaaagaagggaattgaagaatcccatccacccaaatatagaattgttacaaatggtgag
gaagccaacagatttgagtaagaaccaacataaaatagaccaaattttattcctgaatat
tcagtctgataacctgcaactagttcttcctctgcttctggcagatcaaatggcagcctc
tcacattctgctagtgacgagataaaaaatgctatgaatcctataggctgacgccaaaga
ttccaccccatgaaaccaaatttagattgtgtttttactatatcaactgtactcaagcta
ccagataaggatagtcggcggatcttccacctctaattcaaaaccgtacatgaaatcaga
gtttcatacggctcctcatcaattttatgtagagatagtagtatcacatattactatttg
tagttaagataaaagttactaccttaaattaatgagattctgtttgccacgacaaaagaa
ttgcttctgaatctatctcaacctcatagtcttctttgaaggttgtcgcttgttgtaaaa
acaaacattatcaatttta----------------------atacatctatttaccattt
ctaaaaagaaacagtggacttatttccagtttcactt---------aaaaaatgaaaata
gaa------gcaattagttcggcaatgggtttactataa-------caagtctc-aagct
aaaattaaagaaagcttataatcaaatttgtgatcactaagactacttcaccgtgggtgg
ggattacttcgttccaagtagttatcattgcagtgagcaggactatactcgagactgaaa
taggttggatgcatcgctcagctgtccctacctagactgagtccatcttacgtagataag
aaaattaggtaaaaatcttc------------ttcttaacgacatttgtac-------tt
aagttgtcgttagttattaccataattatctccgcctcgcaaatctcttgcgcatattgg
tgtttcttgccgctcacttttagctaatcctaataaaagtcgaagaagaactatctgttc
ccgcgtcaagcc----taaatat-----attctaaacctggggtgaaatggcgtttactt
taccatttggatatgcttttacgcccgtacatggggtatgggttttgaacttataacggc
gaaaacgtcgtttgatctcacccaaa--atactagttggtttactact-----taacaat
aaatacttttatactatttaataatagctaactatctttagttattatttctgtttagcg
aatcgcacgtagggatgcagatgatatacacaaagccagggggatttcgtaactaataga
ttgagcagcagccctgagaccacctaagaaagagtatttgctatttgaagagtatcctgc
aataagaagacccaagggtgtgacacttgaaacggcaatccaaaagaaaacacctatagt
cagatcagataaaataatactttggttaaaaggtattaccaagtaacttattaggactgg
tactactacaacgactggtccagcggtaaataaccaagcatcacccttggatggaataac
atcttcttttaataaaagtttaattccatctgctaaggattgaacaattcccagcggacc
cgcatattccggtccaacacgttgctgtacccctgcagacactttccgttcaagccacac
aataactgatactcctaacgtgactcctgtaactagaataagggtataaactaaaatcca
aattaattcgaaagattttgtttcaacttctaactcattaaagaatctagttaattgttt
tccataaatttcgatacaagttgccatttcaacggtcaacctctcccataatgatatcta
tactacctagtattgtcatgatatctgcgagcttcattccttttattaattggggaagaa
tttgcaaatttataaaaccaggtggacgaatcttccacctccaagggaaaacaccgccat
ctccaaccaaaaaaattcctaattctcctttaggggcttctattcttacgtaatgttcct
gtttaggcaacttcaaagtaggggaagatttcttcccaacgaattgataattaaaaccat
cccaatctatttctttcttttgttgggcaagacgtcgaccttccaaattttcatatggac
ctcctggaagaagctttagcgcctgcttaacgatatttatggattccttcatttcgtcaa
ttcgtaccaaatagcgcgccagggaatctccctcctcttgccatttaatctgccaatcca
gattgtcataacattcatagttatcaagtttacgaagatcccatcgaactcccgaagctc
gtaatacaggtccagataagccccaattaatagcttcttgtctactgatgaaacctaccc
ccattactcgttttaaaaatatgggatttctcgtaattaaacgttcatattcatcaattt
ttggaagacaatgatgacagaagtctaaacatttatctacccacccgtaaggtaaatctg
cggcaactcctccaatgcggaaatagttgtgcatcattcgcatgccggtagcagcttcaa
acagatcataaatcatttccctttctcgaaaaatgtaaaaaaatggagtttgcgcgccaa
tatctgcaaggaatggtccaagccataacagatgtgaagctattcggcttaattcaagca
tgattacacgtatatagctagctcttaagggtatttgaatattagccagcttctctggtg
cattcactgttattgcttcagtaaacatagtggctaaatagtcccatcttgttacgtacg
gaagatattgcaaagtggtacggttctcggcaattttttccattcctcggtgcagatatc
ccaaaattggttcgcaattggtaacattctcaccatctaacatgacaacaagccgaagaa
caccatgcatagatgggtgatgagggcccatgcttaccgtaaccggatctagttctttat
gatacatatctataaatca------tttcctttccagtcaatatcatgggattt-aattt
ggccaaaataagttagttgtcccaactacgacatg-taaagtgttaagcttcaattcaat
cattaaggcttttttaaaccccgaatacctaaagtttttgtaactttggcatataagact
gtgttctcatcagataaataaattagaagacgtttacgtttactaagtaattttcgtaaa
cctcttcgagatgagtaatcttcggaatgtgattccaagtgggaagttagtttcaaaatt
tggcgagtcaagtagtaaatttgagagggagtggacccagtatttctatttccaccgact
agctgtgcatcagtagagttaaatttatacgtagtaataataa------taata------
---atgacgattgcttgccttatctcaaattgattataaactatttatttaacagttgca
gcaatattggcttagacgaaattgaagtctgatgcttttatgtgtgatataacatcccat
gaaaagatttctgtggctttctatatctcactcacgaataggtacgcctcatgttgtgcc
tcacgttagattttt-ttgtgtaattaattgcaataatctagataaagattattgcaatt
aattacacatacattaaaagctttgtgtgtcgattaataatccttctaatttttcaatgc
cgaagaataggataatttcgaagtttaagcggtgcaaatcggctcccagtagtaatgttg
aaacagaatctgccagtgcaggctaattcttcaagccgatggctaggccacataaatcgc
ttaattttttgaacactttttaattgcgaaggttcatattcttcgccattttggatctga
tcaatttttgaaatagaatcaaatttagaatcgaagtagcgtgcccctagttttggagac
ctggaaattagtagagatcgaaggaatcggaattcctgtcgacgtcgcataagcaagaga
tcttcaacattatagacatgagattctcttttgtttacttctttggcaataagtaacaat
tttgatatatatatatcaccgtaaactcgtttatacatccgtctaccagctctagttttt
aatctaaatttgaagtttaataggggattaattattttatatagcaaattttgatcatca
agtaacattgagaaacgatgagctgaaagaacagccagatcatcaaaaaggtcaagtttt
gttgttgcattaaaatataaatttaatagatcagaatctacattggtgttcgcacaaagt
gtaacgagatcgcagtcatctcccaacattcttacaatagctatcagacctcttaaattc
tccagctttgcttcagatttccatttccaccgaaatagataatccatctcttctcggtcg
tctaacattagttcatacaattcatcagagactttttgaaatctacgagttatatctagt
actatcccgtatgtagtattatcctttaaaataggatctatggaacttcttcttttagtt
ttgaaggggctttttgttcttgtaaaatctgtaactaaccatggcagcaaatcaaattta
gaattaattttgatttctaaattaggagtgcaaaaatcaagtaatttagttatttttctc
tgctttactctaaaaattcttgaaatacgattatcaaagtaaaatcttcttttgataact
tcttgtcggatggaaaatttctgtatatttccacttcgtacaaaatcaataaaactttgt
aataaatatctacgtttgcgaagtttactaagatttataatccgatctttaagaaagggt
ttttcagcatatatagaataattatgtaatttgcttctaagggcataaaagttctggtca
tttgcaaa------actttcttcgattttattgagttcatttaaaagattgaaactagtg
ttccatttgaaaggtgcaacatcacgccaaagtagtagtggcaaattatggttggagaaa
cagtctaaccatttgttccaattatttacgtttaaatcacataatcttttcaaaaacccc
cattcttctatacagtccaaaacgtgttcattgaaaaaattatttacaattttattagtg
cttttgttattatcaggtaagctgtttgcgcaattacttatcttatttgggcttaaaatg
gttgatctgtaatcaacgagaagctccgaatattttgtcgaggaagtcaaatattgttta
ctttggtaagggtttaaattattatcccagtacttgttatttttagtctctttcccaaga
gtgttttcgctaccagctagaaaaacattgagtttcaaactcttttttacgcttaacttc
caactattgctatagagatcagcttgagataaccattgagttttatcaaattg------t
gataatctatttttggatctgaaatagactaaatctctttttt---gactagtagtatta
ataactattcctagttgcatgcataatatgacaagttcactataataataacttaattgt
tgactaacttttagatataaaatggatgccaaaagattggatttttcaatcgtttttgca
agaattatagggaacttcgcgaccacttttttagaacctgtcatttcttcctcataaatt
ctcataaaattgttgaggtctgtatctttgaatacgtaatttaaagttaattcataagtc
ttagctattttggtattcggttgatctatgttcacccctgagtctgataggttggataat
atggttgtgtaattacctgcaacaaattctttaccaattgatttttgattaattaaatgc
ttatcaatattattagctggttgtacttccttatca------atagtagattttccattt
attgtgctaaaatctgaatttaa---atctactactttctctgtagtgttatcaagcaat
cgctttatctgaatattatatgttggtaaagattcaactgatacccctctcgttttgaag
aataaattgcacttttttaagaaaattagactcggtttgaataatttgtctaacttgaga
ttggaatctagaaaaagataggcttgactggtttttagggaaaatccctccttgcaaatt
ttaataagttcttttcgtacaggcctccagaatgaaggttgtttttgaatttttccaaaa
ggtatatctgtctgatatcctaaagtagttaaataagtaaatctaggcttcttttgtctc
aacttctgtttgttttttgatatttgacccccacttgattcaaatttcaaatgttttttc
cgaagagttattcgttttttcttactatcggagtaccaaggcttcagccgaaagggatac
actatttttatctgtataccttctctcgaccaacgtgggggaagctcatcctgcgaaaac
tcttcaccgtcaaatgtacaattaatatgaatttccttcttccattttgtccagtcttta
ctccattcagaattttgccgaagcaatatacgaccaatagttttcaaaactataagtata
ggtaactttataaacttgcgaaatcttgactgaaaaatcagcatgtaaccccttccatta
tgaatgggaactatgtctgatctagccgctacagctgaacgagcaagtatcgactggctc
aaatcttttttcgtcgatgttgaggaagttaattgctgcccaaattggtaatcgttaatg
tttttcgaatcagtaagcaaatttttggtcttcagattcattaagtgctcaatgggtaat
ttaattagaattggtacttccagtaatcttaggaaaaaagccgaacgcactttttcttga
agtgttttccataacaatgttttttgtcttctagatcgcatggatcctttcaaaaatttt
cggcgaaagtcagatattcttgcatatcgtttcactaattttgttgacctgggttttcct
tttgaaaccgtgaaaccaacatttcgtaattttctatgacggatatcaccgtctgctccc
ggaaaatcgaattcaggatcaaaatatgattcgttatttcgagccagatttgcaccgaaa
tcttcgacattgtggcgtgtacatactccttttttcacagttcgataacacgtttcacct
tttagtaagaatctatttgctaaaaagaaattatcaaatttgtaaaaatttatttcctgc
gttatataagttagaaataatgctttatcctcggggtctaaattcattatttcctcccaa
gtgacaacagacccagacggggaacttattcccttgagaattttttgcacttcataatca
tagaaaactcgatttttgaacataaactgaaatatacgtcgagctctcacaggcaaagtt
tcccacggaagaggattcatgctgcctagttttaattttcggtttcttccggacatccaa
tttttgatagaattatttctagttatggcgctacgttttccttttctaatcttttttctt
gtttctaagtcattccagttccatctagccaaatcgaattcatctcctgttagaaatgtt
tgtggaattggaattcgtatacgtaaattattaataataggatcgtaaacatagggtacc
cttttcttactagtacctatcaatcgattttttgtttccatcgctttcgaaaagggaaat
ccaatatctaatagtttaactcgatctattaattcttcttgaattattttacctttcatt
aaattttgcaaaatccattttcgatatgaagaacgatatgaagaacgggtccccaaaggt
ttgtaggatcttgccgtagctttctctaattctttctcaaaaattgatgaactaggtaac
gccgcaatgcataacctctgttttccatcagttatacacttattgaaaaaatacatagat
gtttttcctttgtaaaagctgctattaagatcggatcgactatttctgataaatcgatta
ctccggttctctctagagggatcaaaaaaagaagtaggccacggcttgaaaaaccaccac
aaaagatccgaatattcagcaatatcccagaaagacatttccttatcttggggctcatta
ataaactttatagtccaagaaggaactggagctctacccaaatagattaaagcattaaat
acaaaaacaatactaaaagttgtatagatagtacgttttactagtaaatatattaatggt
gaatcttttctcacgcgaatcagaagcaactttgaaaaatagttgaacatcatgtgacca
gttaaccagcctgagaagctagttagtacaaatattaagttattgctataacgaaaaaag
aagaggtacgccaatctactcaacacaggatttggcaataaaaagggattcaaaatttga
aacacaaaactatttagaaacaaactaactaagcgtaaatcccgcaacgaagtaacggga
cgcagaatctgataatctggtaagtcattaattgttaaacagaataataccatgtaaggt
attaccacgatagctaataggtgtggctttaataaaaagctatagatcggtgaacaatat
attgttgaaataattgctaactgtgccaacatcgagccactcaaagatacaagaccgctt
aaatttccccccaaaagaaaagcccttatacacaagatctgagaaggtccaacaggtagt
gtcgataggaacccatagtatataccaaaaagtatataaggactcatcaacctcaagcca
gttagtgacaaactatttaatatatttatattcgttgtagtctttttaatttacgggttt
atcgttccgtttgtttctatttcatcaaattttttaactggtcatgtagatctttcgatc
gcccggttttccccatttctatatttaaccgttttctatctatatgaatactacatacag
tatacgtacaaatgtgcaataatacaactgattttggaagatcaattacaaatttgaaat
agaaattttgctttatc--aaaagagttagaatctaatttcttaatcatggaaaacagat
agaattaataagtttt--ccattaagatctttgaaaaaagaaaa-atgactacatagata
tcttttcataatgattaa-----ttactaatttaaagtaattatttgatagctactagct
ttgttgaatagttaatgtctgtctcgacaagctgcggcaatctggtacagaatcagttct
acgtcgcagtggacgagtgactagttcaagagcatctcttgcattaacagatccatgaat
ttgtgcaaatgtaaattcaactgaccatttagtgtctatatttctagcctccaaaggatt
agcgtgagccattccagtaattgccaagtctggctgcaactcatgcatacgctgcacttg
actatagttgtcaggcttttcaacaatccgaggcatgggttttttcatctttctacaagt
ctgttgcaagagcaacagctccgcagcttgatatcgtctatccatataaggaatacctac
ttcgtaaacaaccattccgcatcgaattaaaaaccttgctagagagatttctagcagatt
atctcccatgaaaaaaacagatttaccagtagttatttgaagataatcaatcagattttt
ccatatttgatcttctctttcttccaaaccatttggttttagattaaatactgaacaaat
cttctctatccaagcacgtgttccatcgggaccaataggaaagggtgccccaatcagctg
gcatttccttcgacgcatcgatgctgtcgccgtacggctcaaaaaggggtttactccaca
tacgtagacaccttcgcctaaagcgggaagttcgttatacttctgcgagggtagccaacc
tgatacagaaatagattgacgcttcaattccaaattcaattgagaagctacactcaaagg
taaagatccaaaaagtactaaattgcatctattaaaattgatcgtttcattaaaaaattt
att---atttgggttgacctcagctacgccaagcttagtcaggttccctttcggttggtt
cataatatgatgattaaattctggacatcgatgtgtcatggcagctaatacagtatcctc
tccttgagtgaaagcatagtctaaaccgtttgcccgtgcaactacaattggtattccaat
ttgcttctctaatttaggcgctataccctccaaatccatttttattatctctgtagtaca
agtgccaatccaaataatcacactggggtttctatcttttttcactcgtagacaaattct
ttctagttccttttgatcattcaactgagctgagatgtctccttcttccgattctgccat
tgcgtaacgaggttctgcaaaaatcatgactccgggagcattctgcaaaaaataaccgcg
agtttttgtacctactactagaaaaaaactatcttcaatcttttggtacagccaagctac
gcaactaataggacaaaaagtgtgataattaccagtttcgcactcaaaagtaggaatatc
aaaatttttcatgcaagtttttccttggaagggta-taggtgtatatagatatctaacca
aaagtgacgtaatc-ttcttaattttaaataattgcaaagtcaaacgaattatcttgctg
atttcctcgatttttttcttctttttctaaattgggatttaaataaaagtcggagagtaa
gctaaataattctctatctggaatttctcgcggtacgactccctctggcttagataaagt
ttaatctgctatatttgaatagaagtcacaaacaaaatttagatttggttggctttcagc
catttcgaataaagttttcccctttactctcgaaatacgaatatcttcgactaaaggtaa
tacttctaatacagccatagggcaagcttcgacatatttatcaattaggtctctttcaga
tgttcggtttcccactaaaccagcaagtcgtaaaggatgagtatgcgccttttctctcac
tgatgcggcgatgcgatttgctgcaaaaagagcgtcaaatccattatcagttataataat
acagtaatctgcataattaagtggggcagcgaaacctccgcaaacaacgtctcccaaaac
gtcaaataatataatatcgtattcataaaacgcatttgattctttcaatagctttaccgt
ttctcccacgacatatcctccacaccctgctcctgcgggaggtccgccagcttcgacgca
atctactccaccataacctttatgaattacatcttctggccatacatcttcataatgata
atcttttgattgtaacgtatctataattgtaggtattagaaaacctgtaagagtaaaagt
actatcgtgtttgggatcacacccaatttgtaatatacgttttccccgtcgagctaaagc
tattgatatgttgcaactagttgttgatttcccaattccgcctttcccgtaaactgctac
tttcgtttcacgaagctccaattcgtgttcatttatcccgactatttttcatcttcccca
tc----tctatgtcctttttgttcctcaat-------aatattacttgtttttac-----
--gccccgaggtaggggaatcctgcggctattctaccacgcttcttgga-gggggggaat
aggaagtactaattagtgaccgatcgatccg----gatcgtggagg--------------
--ggcttgtaggattcatctcaatcgaccggctactcccct--ccccccctcccctatcc
catgattgggggacccttccactcaaatggggttgctatcgccaccgcctcctactataa
tgaaggttaga--------gtgtacgcaaagtctacttcataacatgtcgggcaaagctt
aac-----------ctgttacaggtttaaaagcggttcaaagacctttgttctttgagtg
tgtacgagactgaatcccctgcg------------------actttcc-----tcggtag
ctcaact----ttcctcggtagctcagcggtagagcggtcggctgttaaccgattggtca
taggttcgaatcctacccggggagattcgtccaaatctacatcagtcagcaattc-----
ctactaattgggtagttgcgtctcccccatatgccaaatcaaatcgcgttgaaccctgac
ccaccaaccagtgaatgattcactatcgtgcttacttccagccctaccaattgaagagaa
-------aatgatt----------------------------------------------
------------------------------------------------------------
------------------------------------------------------------
------------------------------------------------------------
------------------------------------------------------------
------------------------------------------------------------
------------------------------------------------------------
------------------------------------------------------------
----------------------------------------------gaggcgttcttg--
------------------------------------------------------------
------------------------------------------------------------
------------------------------------------------------------
------------------------------------------------------------
------------------------------------------------------------
------------------------------------------------------------
------------------------------------------------------------
------------------------------------------------------------
------------------------------------------------------------
------------------------------------------------------------
------------------------------------------------------------
------------------------------------------------------------
------------------------------------------------------------
------------------------------------------------------------
------------------------------------------------------------
------------------------------------------------------------
------------------------------------------------------------
------------------------------------------------------------
------------------------------------------------------------
------------------------------------------------------------
------------------------------------------------------------
------------------------------------------------------------
------------------------------------------------------------
------------------------------------------------------------
------------------------------------------------------------
------------------------------------------------------------
------------------------------------------------------------
------------------------------------------------------------
------------------------------------------------------------
------------------------------------------ttatttt---------ct
ta----------------------------------------------------------
-------------------------------------------------------cccc-
------------------------------------------------------------
---------------------------------ccccctcaat-----------------
-----------------------------------------------------tccggtg
tattgaatgattggaatgagcgaatcaataagtcatctgga-----ggggg---------
------------------------------------------------------------
------------------------------------------------------------
------------------------------------------------------------
-----------------------gggggggggtaaatccacaatttta------------
-----------gagaggatctattc---------------------------caagag--
----------tgatgttaagaagcggttttgc----------------------------
------------aaaataaatccctatggaataagcta----------------------
------------------------------------------------------------
----------------------------------------------ttgctccttct---
------------------------------------------------------------
------------------------------------------------------------
------------------------------------------------------------
------------------------------------------------------------
---gaatcttcttt----------------------------------------------
-------------------------------------ctaagcagaaaggctcatatata
aa----------------------------------------------------------
-----------------------------------------atggcctcaagttccttaa
ctatttgagatgctacaacagaattatttct---------ataagtagaagtaaaatata
t-----------------------------------------------------------
------------------------------------------------------------
-------------atcttccctttactgatttgactcctaattctattgct---------
---------------------------------------------agagatctagacaga
atga------------------agggtatctaagatttgttctatgaacttt--------
------------------------------------------------------------
------------------------------------------------------------
------------------------------------------------------------
-----------------------cgtgaaaaaattgtttcgtagtt--------------
------------------------------------------------------------
------------------------------------------------------------
------------------------------------------------------------
------------------------------------------------------------
------------------------------------------------------------
------------------------------------------------------------
------------------------------------------------------------
-------------------------------------------------ccatccggtga
tgccccaccaaaccagaac-----------------------------------------
------------------------------------------------------------
-------gggttgaatagataggaataaatttcaagcaacatattatagataagaaaatc
cgaaactgggcaaccgtttcgcctcatccatttgtttctatgaaccagaagcctaaaccg
aataaatcgctctggaaaatcttctgctaccacgtaggaatcaaagcgagcgggattaaa
tgtctgcggatattgcagatgtatatctataaaggaagtttctttgacgtattgggaatc
tcgctcctcttcatcatccaaaggtagattattccaccgcttaatagatgagtcaggttt
caatttcggattatcttcactatagagaaagaaatctttaatctttttatttgacctttt
attgaggtgctgccttctcataccgtaaatagtataaagcctccgcgccagttttttcgt
cggcaacaggctgcgacgcgaggaagggatgttaggatctggttggaacagaagcatggg
gtcccagatgaagcgtcccccgaagagtcgagtcgtttcatctaatcgattacagtgtgt
ctcatattcattggaggattcgccggatattcccaaattgataaattgctcgcgtagcaa
catattatccaaccggttttccaatcttttaatcaatttatctgtcacattagttgcaga
tttttcaaaactaaatagatatccgcttttgtcataccatttacttttgtcacccttaat
cttattgaattcgaaatcttgttggggtatataattccgattttggtaaaggagaattag
attatacaaatgattgggttcagatgataccctcatcaattcataagctccgcttcgcag
aaaacggagacgccaagccttacgagaccaagtgatctcgcgcgacatttccgtcggact
tgagtttcttagctcgggtgactgttgcagttcgaagtcggttagatggctaactccccc
ccttctcgtaaatctagaagaacggcttgtaaaagttacacctgaacaatacttgggttt
accgataggaacgtaaaaggaaagactactactgcgtcgactttcgcctttacaaatttc
tgaacgtgataaattagtcgatagattttccagtacaccacaagctaggttcaagtcatt
ctctaccagtttgtcaataacaataaaattctctttctttctcatacccctttggagcga
atcgcgagctactaatccagctagtatccctaggatatgcaaaaatagagtcaattcatt
aaatgttgactcggttattgaaggttccacataccagttagacaaataatagaatcgcat
ctttaacgcgttacgaccaatatatgtattcgtgagataagtatctatcaaactattctt
tgaagtaagatcccctatctcgtgagaaaagatctcccattcagaaccggattctatccc
attgcccatatcactagcagctgaatgttgtctatgcaaagctaattcaattgcgtcgct
acatataatcttacttcttttggaagtacctagtaataaagcctcattagcaagaaagag
tagatctcgtttactataacccgtagttccatacccagtaccttcaataagaggaagggg
cggattagcctccatttcgcaacctttgatacgtaataggattgagaattctttctgacg
ttgatacccgttggattttcgaaaatttattaattagtttaaccggttcggagctactgg
agctggatctatcctcgcaggtacgtgagtcgtagcgataacaacattctcgcggatgtt
ggaattgccgcgcctgtgaccaatacttttcaatatttggcaaagtaagaatttgggatc
agcttctagcttatgatacgaacgatgaatattcaattcatgaatatcttgaatccatag
tgtacagggagacatctctttcgccatttcaaaaacgagatttaatcggtgtacgctctc
tttcgagatgaaatttccacgtacattagtaaagaaggatcggttgtatatcagcgtttt
tagtggtagtttcaccactggaaagtaggaatgggatgccacatctctaataatggaaga
tcggccagtttctatgggtcctactagcaaaatccctttagatggtaataatcccggttg
gggtgagataggtatgtcatgacatggtatagttactagactgccttttcgtcttgttgt
tactgaaaatagaatatttctctcgagggcagaaaaagcccacttctccgcaggatccaa
cttacggatcttgtgattcaatagatcattttgccagaattgccgtaagtatgccaaaac
attagattttccttgtggataaggttcatgagaaatctcgttgctcaataaatcataatt
ggaattcaatttcgacacatacctataaagaatcttattcgtcactaaatgttgagtcag
tagttctttcttactatctaggatatcggaactttcttcatgaaacatccatgaattgag
ttcatctttcacaaaaaagaaaaagattatattatttagataattcaagaatctattcaa
agaatggattagcagatctctcgttgacatttagcttgtcgaaggggaatgcattacctc
tttcaaataggatccacgcgttgggtctgtcaaatagtcaatagtattgaaacgtttcca
taaatgaaaggaattggaacccgaaacggcagacaaggggtgtttgaataatgcaagaac
aattaatactgaaaaaatgaagtaataaaagatagacctattggagaattgagatactga
ccatccccccgaatgtagaatctccgcttcatcaggaattttttcgaaaatgagaagacc
tatctcggatactatactattgatggaatcgttgccgaatctcaatcctaggctttgcag
tctttggaataagtaggctttcgtgccatccactacatcctcaaccattattttataaac
tctattaagattatgggttgagtcataacttatcttaagtactatttctgaatatgtttt
tccaatcagatcgtagaagtatctccaccaggtgagggtaaaaaaccaaggtatgtaatc
tctaaataagctccatttttcaccgatattgtctttccaaaagatccaagagatcttata
tctgttcaaatcttttaataattcattgaaattgatagggtagaatgtagcctctttccg
gatagattgatccgcaaagtctgtatcttcgtacgcaacctcctttccaattgattctgc
tagagatctcaatgttacatcgctgcataatgggagtcttagcgaccaataagatgtttc
caattcttccggttcccagaaatacttaataggcaaattcttttgatagactcgattcaa
tactagattctcgagacggggttggggtcgacgatccgacgatgaatcggagtttatcga
cgttttctccaaataaactcgattgctactgcacgaatatagagatgattctatcgtttc
acgaggagataagttcaaacttgccagtaaccttttcagatccgaaatagaattagaaag
tccatctgaatgagttactaatgctgtggattcatgcagattagagaaaatagattgaat
tggtgtgagtgcgtgaccagcaacctcccccgctgtttgtttcgatagattggatgccaa
cgaatctgacagttggggatgaatcgatgagatgatattggatgagatgatattggatga
gatgatttcatcttcggagcccacatagaagttttctaagacgttgagataactatcgtt
gcatttcccaagaaagagatctcttttgattctcggaataaagctgcttccaacaaagtt
ccgtataggtgaatcgtctagaaagtttagtttatcaac------ctgatccgagatgta
tatcgaaacattcccacccatatctctagttgaaccccccccacggttcaaattatccag
aaacagattccaaaattgcccccccgtaatggaaaaagcattgcttgaaaatcctgctcg
gatagattcgatacggggcaacccgagataaataggattcactgcaggttccagctcggt
caaagagcctaccaatttctcactcatgaacagtttggattcaatgaataaactcttttt
tctatcaagaactgttttgataagaagtatctgttcatcaatgtaaccatcgaataaact
tgataaaacatcaagtttcatgagatctatcttgttcaatttatcaagatctatatcgtt
caatttttcgatgcaataatcgatggtatatatcaaaactttctggcgagtaatctcagc
aacaatcattttataaagaaataaaacattgagaaatcgatgaaaatattttctgctctg
ttgattgttactaccgagactgacaccaattttattcagcaatctgtttcttattatcaa
tacctggcaaattgattcctccaagtttaagacttccctgacagggaaagaagacgaatc
ctcggtcgtatcgagccatctatgcacgtttgactgaacatttttatactcattatattt
caatagaatatattcgttcaataggcgctttgcgttatctttccatttcaatactcttta
ttcaattgcaattcttgttgcaccggtgtaccccccgatccccgcccagccattcaaccg
atatttgatttggaagaaatagtcagtagataatgcgcagaaatagtcatagaaaagaga
tatgtatgctgagtagagaggtatgactctacctcgtccatacaatttaactagagaata
tattgaatgtatgtcatccttctctttcaattagtttggaaaagtagtattttcacctcg
attacttatttctttaggtatacctaaagaaatttgaaaatagtttggaagaatctcatt
gaggttgaggtgtctgctgctcactagcccaagttttttgacagatatttgagtaagcgg
catgtcgcccttcattttcaattgaaatcctttcacagatttgacgctattactgatgtc
aataactattgccccattagaaatcagatttgatttctcaattattgggagaaatttgat
gagtcgatttagtaatccatttctcatttgtgaataagtgtgtggaatgggaaatt----
--cttccccatttttgccacaatctaatccggatatacagccacgaaacggcgtcgtttt
ctcacaagatgtaaatgaagacaagttggaaaaggcttctcgctccgagtgaaatcccga
tctatccccctggtgatctgctgaatttatggattcaagtgacgccttgtcataggagtt
taatactacgggacttagtgagtcgtttctcaaatgtgttgcttgtaaccgacccggatc
tcgcttgttacgattttc---------ccaaaagaataacagaccgaaatcactttggtt
gtttttacaaactaccatatatttatagaatttgaaaaacctacttggattttgtaaact
cctacccctacaaaatacttgaatcccttcagtctcatccttggatatatctctgccaag
gaataaacctctcactacgcatgccttccatctaccggaaaccaaaggaatcattccatc
atagcgaacttgcttcttttttttcgttgaacctgcagaaatagcttcgttcaaacctaa
gtagtgggaagcaggtattctccttttttcattcttttcggcatataaagatctttcgaa
tcgtagaaaacagtcacaggaaaaatcaacaaggttttccgcttgtctttttcttactcc
gtcacccccattaatgactcctgttaatacaacacttggttcgatcaaccttttatcact
caagcagtgcatagatattggtattgctagcaacaatagcatctccagggttacgccact
atctctttttagtgaattacgcagattgcgtgaaaatagtgaacttagaaatcacaagtc
agataatctaataaaaggttcataattggaagatggactaatgaaaaattctttgagata
ttggtttttcaatgattcgaagaggtgatttaatagaacgacttctattaactccgaaat
tttagatgaaaagtctggacttcctactctttctattgccaccctttttaccttattctc
ttttttcatattaattctatacagtagatactatctatttcccagatttattataccaat
aatcttgaaaatttcaagataggatggaatacatatttcgaacgagtctagttatttctg
tgaatagtcgtatccacaactgaaatgagatcgggaattccaaattgttattgtcgagga
gacccacacatattccatctaccttaaccgtttttctctgtttcaatcagagcgatggaa
tcgaattacccaattggatgggcgaacgacggggattgaacccgcgcgtgatggatccac
aatccattgccttgatccacttggctacgtccgccccctctgttgatttctttggctccc
ccggacgtgaacgagatctatccgttaagcaagctagatagg----tccttcggttgata
cacatccatatgaactgtatctatatgacaagacgataga-gaaaaatctttgaaatgag
gaatgcactccttcctttccgttcttcaaaagattggggtaggagtttacaaacattccg
caaa-ttagaataggaaacttcgtaatgtattaaatcgcggaaggatattgcaaatagtt
ttcataattc----aaggttggaaactgataatcatgaaattgtgaaaagctattaccac
tttttccactctttataccgcacgaatcttcatgtcattggacaccaaa--cccccccct
ctgaggagatttggca-----tccagttgtgctggataa--ccatacaggtgttatccgt
ttatagaaggagcttcaacagaagccaagtctagggggaaattatgagcgttacgctcat
gcatgacttccatacctaggttagcacggtttatgatatcagcccaggtgtttatgacac
gaccttggctgtcaaccacggattggttgaagttaaaaccattcaagttgaatgccatag
tgctaatgcctaaagcggtgaaccaaatacctactacaggccaagcagctaaaaagaagt
gcagagaacgagaattgttgaagctagcatattggaagatcaaacgaccaaaatagccgt
gagcagctacgatgttgtaggtttcttcctcttgaccgaacttgtaacctgcattagcag
actcattctcagttgtttctctgatcaaactagaagttaccaaagaaccatgcatagcac
tgaatagagagccgccgaatacgccagctacacccaacatgtggaagggatgcataagaa
tattgtgctcagcctggaagacgatcatgaagttgaaagtaccagaaatgcctagaggca
taccgtcagagaaacttccttgaccaattgggtagatcaagaagacggcggcagcagctg
cgacaggagccgagtacgcaacagcgatccaaggacgcatacctagacggaagctcagtt
cccattcgcgacccatgtagcaagctacaccaagtaggaagtgaagaacgataagttcgt
aaggaccaccattgtaaagccattcatcgacggaagctgcttcccaaattgggtagaaat
gtaacccaatagctgcagaagtagggatgatagcaccagagataatgttgttaccgtata
acaaagaaccagaaacgggttcacgaataccgtcaatatctacaggaggagctgcgacaa
aagcaatgatgaatacagaggttgcggttagcaaggtgggaatcattaagacaccgaacc
atccgatataaagacgattttcggtgctggtgatccagtcgcagaagcgaccccataggc
ttgcgctttcgcgtcgttctaaagttgcggtcatggtaatttttggttttcaagagataa
ttagtgattccccaggccagtaagcttgttattctagaatatatcacaaaaacctatctg
tgtcaaccaaaattgattgagtctccagaattctcggatatgggggcttcttcttgatat
ctcaaacaatttttattgcatatgatgcgcgtcccaatcaaattcagtctctgaaaaact
ggttatgtgtcaagcctttttgcgaggcactccgcaactctgcatcgg----cccccccc
tgttatcctattgattggggagggtataacaattaacaacctaaagaagaagtagttgcc
aatcctcacttgtggcttagacagccgctattcgtcgttcacccctcactgaatcatttc
ttccttcgtagtgttttt-gattcccagatag-----tttgtgccccgg-tttgttccaa
cccacaacaaatcgatttgttgtgggttggaacgaatccgaaactaacggaaatgggcaa
aagctttgttcgcttccgcaactttatgagtctcctctttcttacgtatggcactaccgg
aatttctggcggcatccattgattcatcactcgatcttaaagccatacttcgacctgagc
gttttcgacacgcgattaatgaccaccggatagccgaagcttttcccgctgccggtacta
cttcaacgggaactcgataagttgatccacctacacgtttggtttctgtcactacgtcgg
gagttaccccgcgcaccgcctgtcgcagaacagacagcgggttcctatttgtcttttacc
taatccgcttcatagcctgataaaaaatatgataagccagcgatttcttgccgtttttca
ggatacgatcgactagcatatttaccaatcgattacgataaattggatctgattcgatat
tcttatttctgttcactacactgctccgatgtaacacgagtttaca-----aatctaaat
atgtcagatttcaatcaattcttttattt----------------------------caa
tggtatctcaggctactattttggcttcgtcactccatattgtagggtggatccaccagt
tagtcgggaatctccctccaaactgcacgtgcgactttcatcgaatacagctttccacat
gactgaatagaaactaaactattcaaatgatgttgaaccatgtattttttaagattcaaa
tcatatttactcattgcatattgagtatccgttttcccccattccacggataaaaaggaa
agattgaagtttagatat---agaagaagaaaatcttgcaattcagttatcttactagga
atgtccgtaggtttatcaatccaatcagtaaatgtgcataaagccttcactgaatttctg
ttgtcgtaatctaaacctgttccaagaggaaaagacatcccaagatcttatcaggtggga
gtctgggtcaaactcaacttattggaatagaacaccttagacaccaagttgtttcacaca
aatagataga----tagtaattaatctctatcaatctctgtagtagcaggcttcagtccc
cttgcaatgctgggtcagctacacattgaacatatcagaacaactgatacggaatcattg
caatgatccaagttgtgacaatgttttgcaacgcactagaacgcccttttttacgatcct
tcacccctacagcatctaaagttcctctaacaatgtgatacctaacaccgggtaggtctt
tgacccttccgcctctcacggggaccaccgaatgttcctgcaaattatggccaatacctg
gtatataagccgttacctcaaacttggaggttaatcgaactctcgcgactttacgtaggg
cagagttgggtttttttggtgtagtcgtggaatagtcgacagcttcaacgtcactatacg
gaaccgtacatgagattcccacctcatacggctcctcgtcattcaattactcttgagata
ataaaaggagtccaaaattcctcccaattgttttcaactacaaatacaaaatagaaagag
attgaaatccttttcaatctctttctaaggcttcggctttgcgccccactcatttaccgg
atctcgttattattaataaacaacgcagataaagagatgaaaaatgtattaaatccgtgg
gtagatttgatttgttaataagttccctattttcgtgcaagtaatatgatgcggattgag
tatggaggagattgacgagtcggtatcagcttatccgcatcattaatcactttttgataa
ggaatccattttgaaatggaaacagcttcgatatttcactctcgttctttatttcgtttt
gacgaagctacctgaataggatccggcaacctaacgctgacgaactaccctaattaagta
ggtgagctaaaatatggagtaggtagactccgaccactacctgaagtttgccagcgacga
cgac---gctgaagtagcaacgaaaaagaaaaaccagggatacatac-----aaaaaaaa
gagaaataagttaaaggttaatgggttatttgtttagctgattgaggcttaatcagcctg
ttccgtcgcgagcaactggtcaagccccactgcattctactactcctcttctgcgaacca
aa-cagaagtttaggttccgcagggaataaattgtaccacaagagctaggagaggtcaag
cc----------------------------------------------------------
------------------------------------------------------------
------------------------------------------------------------
------------------------------------------------------------
------------------------------------------------------------
------------------------------------------------------------
------------------------------------------------------------
------------------------------------------------------------
------------------------------------------------------------
------------------------------------------------------------
------------------------------------------------------------
------------------------------------------------------------
------------------------------------------------------------
----------------------------------------------gtttctgtcaccag
ttgttact----------------------------------------------------
------------------------------------------------------------
---------------------------------------ag-caat--------------
------------------------------------------------------------
---------------------------------------------cccatatctcaagaa
ttaggagtaagaaaagccgaaagtcta---------------------------------
------gcaaa-----ggaagagttagcactggc--------------------------
------aggggtgaggtgc-----------------------------------------
------------------------------------------------------------
------------------------------------------------------------
-----------------------tagtatattaagtatagttacaaggt-tacaaaatgt
taattaga----------------------------------------------------
------------------------------------------------------------
------------------------------------------------------------
-------------ggtggag----------------------------------------
------------------------------------------------------------
------------------------------------------------------------
------------------------------------------------------------
------------------------------------------------------------
------------------------------------------------------------
------------------------------------------------------------
------------------------------------------------------------
------------------------------------------------------------
------------------------------------------------------------
-----------------------------------------------------tacttta
ctac----tggaagaattaccataataggcccaggtcgcaaggtattctatcagaaaccc
ttggaggagttaggtgcgtttccaccacccctttgtcctgcccaagaaggct---acgct
aacgaagtaaggacccccgttcttgaaggatctcggtggaacaccctttatgaacatatc
aagaaccaaccttatatggagaaggagacactttctttcctatcacgctatctttgcaat
ccacccttggagaaggataaagagcgcgacttactaggaatactagaaaagaaaagagta
gtaaaggtagaggaggcaacagggactgtagagcctgatcttgagctagacgcacacgta
gggttactgttggccaaccgattcaaggatcgctggatctacctgctcccagatgagcag
tggtatgaatataagaatcagcggtgggatagcccacctggatgggcttatgacatcctc
aatagggtagaggaggagatcaagctgttagaaacagggtttacacggcttc-----aga
aaaggagaatgagctcgcagcagttcattaaatgcgtggaagagcggctgcgtcgcctac
ttaagagaacaagaacggtggatccggggcttcctttccttaatggaatactggttccac
gtgatttaggaatgcagctactacccccacacccttcgtgggtttgcacaaactacgcaa
acatcagtttcagccagtgtacacagcttacttttattcagaagagctttctgctaacct
taatggacggagaccctttgaaattgaacttattaagagcatttctcaggttggttttca
cattagatactcgggaacagtttggcttatttttgtggggtcccggggcgactgggaaat
caaccttagcacagcttttggaatatatcttggggga-gcggtgtgagaccttagacgta
aacagaatagccaaccgcttcgaactgacgcttgtagaa--ggtaaaaatctcgtgttat
ttccggatgtaacccgtcagcccagtaatgcggctgccagtatattaaagagattactgt
ccaatgataaagtaaccgtggaagcaaaagggcgaccggctgcatcggtcaagcccaa--
---tgcgcacgctctatttacggctaactggaagtggcccgacgtagaccgttctagtgg
gggtcgtcgtcgtttcttgtatgtgcataccccgagaacggtaacccgccgtgatccttt
cctgtttgaaaagcttcaagagggtgctagtggcatcatatcttgggcgctagaaatgcc
acctgacaagacccggataggtcacagtgtggaggcgcttaatgaactcacaggaggagg
agcagactgctcagggctaatagagtgggtaaataagagagtaagatataggccgggcaa
cgagatagcgctaggggcgaagaaagtcccacttccgggc---tctctgtacgaagatta
tatcctctatgtggatgcccatggtatagaacctatatccttcaaccaatttggagatgc
attggatgatgtaataagatcgcaaggttaccgcgatatccttc-------taaagagaa
ggtctgtaggaagag---------tggtacagggtctctccctcagccatggggagccta
taaagaagaatagaataacaggagcgataaagtatctaatggatacagatccctgggccg
gcttccaggacgacagggatgagtgggaaaggggaggttgcgaaacggttgtagccagtg
atgaccaagacgaagacgaagacggcagctacgatggcgatagtgaagatgatttagagt
tctttaataacgttgacagtgttgatgatgtcgatagtgtcgatagtgtcgatagtgtcg
atagtgtcgatagtgtcgatagtgtcgatagtgtcgatagtgtcgatagtgtcgatagtg
tcgacaatgtcaacagtgctgatgatgtcgatagtgtcgatagtgtcgatagtgtcgata
ttatctactctggtcgggaccccaata---------------------------aggaga
aagaccaagcttc-acctattctaaccaataagctaacgccagcaga-------------
--------------------------------------------------------ggat
agaataaccaacgagtttctagataag-------------------------tatgcaga
g---------cttaaggaggcccgttgcagaggggaggagtggacggaagagcagatagt
ggagtgggcagcccacaacctaaaggtgggtaaaga--------------tatgaaagat
cgggtagaggctctctac-------ctgcaagcggagagagcctccccgatggagaacta
cgaacta-----------cctattctattac---------ccagttccaccttggctggt
ttgccttaccctttatcaggagaggtgag------------------------------t
tctgggttggtacggctggcggcaaccccatctcgatacagggatatggtgagccttctc
aatgaagagtgccgtacgattgctagtgcctgccatctactgttccgtctattccgacct
ggaagtagcacct--------attttgaccggaggtgccc-cgtacaggacccttttgct
acttcata-------------------tggggaacttcc-------tgggtactcgcgac
tcgttccacagaacagctgtggtgc----------agccacactagcta----atctgag
gcgtgatcttaaacgag--ttatccgccgtgtgattggtcgtctagttctccctgaggaa
ctcgccatggagga--------ggtagatatggtggcttgccatacaggtatttatgccg
gcctgatgggccaaactaaggcgcctaatacatgggaagcataccaatccggcacctttt
ggtcttttattatgaaaaagtggggagatacgtgccccaaacctatcc---taaagcgta
ttgtttactccggtctaaacgga--------------gcaagcttaaccagtgagacggg
g-------------------gccatagccttgtg-------tgttaaggaagcaaactca
aacagtgccgatctgg---cttcttaccgtaagagaatctttggtcatcccattttgcag
gagctag-----------------ccctctttcatgatatgttgggttctagaagccta-
---------------------gtctatctcccctcccgtaccaatccctactatggcaag
agtgaagaagaatccttattgaggaagggccgtagcctttaccataatggattgcttac-
------------ctctcgtatactggcatcccatgaagtcgtccttcttatgtatctggt
cttcttcatggaaaaggaacgactaggaattcctgttagcctagaaaacgatggtttggt
ttatctgactcgacgatccagccgccttaacacgcttagccagctagacacatcactaag
gcagcacagccaacgttttctgggtttagatattccagtggagt--gcaaagactaacct
ttctctcggtcgag--------------tgaaagtatcgacactatcgacactatcgaca
ctatcgacactatcgaca------------------------------------------
ctatctctttttatcaattgtatgaatccatcaacaaccatattgacaaagtcttacctt
attccgatatttgcctttattcatgcgtcccttacgtacagacccccaccggcagcactg
gttaggtggtcccagccgactacctacctaaatcctatcatcaaccgattccaaggaggt
tatctttttatgatccgtttctttcaatcagtcgtccaatgttttggtttaatcggagtt
tttcgatatat---aatggaccaagcagccgtcaatgccgtaaatcagatgcttgttgtt
cttcgcgaggcttgccagtcaggtg-ggtacctccaagaagctgatcagcagaagttaat
aacagacgttagttctaagatgtgggtccaagtcgtgggcgcacccaatgtggctcagac
cggtcttattggcaagctggcctgggcctaccga--------------aagtttgttcct
gaaggggctcgtgattgtctgtcttatgcctccattcctgcttcggccacctacaattac
ttttccgggaataaagagactcagcaaattgctattcgagataagacccgtcagattgcc
gttaggggat--------------------------------------------------
------------------------------------------------------------
------------------------------------------------------------
------------------------------------------------------------
------------------------------------------------------------
------------------------------------------------------------
-------------------------------tgtggagcctcctttttcccgtatgcct-
aggtgttctatcgg-------------------------------cttgcctcttaatcc
g-----------------------------------------------------------
--------tgaagtggaatacgtccaggttactagtga------------------ctac
gagggatatgacgacgtaccc------gtca---------------catc----------
-------cgaacgttttgt-----------------------------------------
---------------------------------------------taagcggattatgat
tggtggagggtccttaagcttctccatacctcat------------------caccctat
tctcctagttaccgtccagcttattgtcggcataaccgtcttccagctggtcagcaccct
ccttc---------------------------ttgtcctggctta---------------
-------------------------------------------------taaccccggaa
tgccaccccagcttagtaaaaagaatcaatttgattctaagctgagttcgtctaacgtat
atctccagccttttcctcttagtaaataagaggcttatgggattgacaagactcggcagt
aggggatacaattcaaatgaacttcaagataagatatgaggcgaagagacccaagttgtt
ctcaaaattggaaacaattttcaattagctctttctgtatataaagaagttataagtgac
aaaactactaatcttatggagagtttgatcctggctcaggatgaacgctggcggcatgcc
taacacatgcaagtcggacgggaggcatcttcgtggtgtttccagtggcggacgggtgag
taacgcgtaagaacttgcccttgggagggggacaacaactggaaacggctgctaataccc
cgtaagctgaggagcaaaagggagggatccgcccaaggaggggcttgcgtctgattagct
ggttggtgaggcaatggcttaccaaggcgacgatcagtagctggtctgagaggatgatca
gccacactgggactgagacacggcccagactcctacgggaggcagcagtggggaatcttc
cgcaatgggcgaaagcctgacggagcaatgccgcgtggaggcagaaggcccacgggtcgt
aaactccttttctcggagaagaagcagtgacggtatccgaggaataagcatcggctaact
ctgtgccagcagccgcggtaagacaggggatgcgagcgttatccggaatgattgggcgta
aagcgtctgtaggtggctctttaagtccgttgtcaaatcccagggctcaactctggacag
gcggtggaaactactaagctggagtgcggtaggggcagagggaatttccggtggagcggt
gaaatgcgtagagatcggaaagaacaccaaaggcgaaggcactctgctgggccgacactg
acactgagagacgaaagctaggggagcgaatgggattagataccccagtagtcctagccg
taaacgatggatactaattgctgcgcgtatcgacccgtgcagtgctgtagctaacgcgtt
aagtatcccgcctggggagtacgttcgcaagaatgaaactcaaaggaattgacgggggcc
cgcacaagcggtggagcatgtggtttaattcgatgcaacgcgaagaaccttaccagggct
tgacatgctgcgaatccttttgagaaagaggagcgcctttgggaacgcagacacaggtgg
tgcatggctgtcgtcagctcgtgccgtaaggtgttgggttaagtcccgcaacgagcgcaa
cccccgtgtttagttgccactatcaagtttggaaccctaaacagactgccggtgataagc
cggaggaaggtggggatgacgtcaagtcagcatgccccttacgccctgggcgacacacgt
gctacaatggccgaaacagagagccgcgaccccgcgagggcaagctaacctcagaaactc
ggtctcagttcggattgcaggctgcaactcgcctacatgaagccggaatcgctagtaatc
gccggtcagccatacggcggtgaatccgttcccgggccttgtacacaccgcccgtcacac
tatgggagctggccatgcccgaagtcgttggcttaaccgcaaggagagagatgcctaagg
cagggctagtgactggagtgaagtcgtaacaaggtagccgtaccggaaggtgcggctgga
tcacctcctttttagggagatttgaaggaagctcttttggcacttctgtcttgtactcgc
cgttgcaaaaaccgaagcagagaagtccgctcatctagcggatgaagtttgattccggcg
catcgatgaattaagaccaagcccgtgagctcatttccccaggtcggaacaagctgagag
cagtcttgcaatttgactttgtttagcccccgataatatacgaaatacgaaaattcaatg
ggggttgggttc------cttcgtttcgttgcatgcaggcccttc-----ctctccctgg
gtaatttc--ccccgggtaacaggtaggcctgcataatgggctattagctcagcggtaga
gcgcgcccctgataattgcgccgttgcgcctggactgcggaaacttttacttatacacat
gggtagtctaatgtgcccatcgacgcctgacccgaagatgtttatcatccaagggacgtg
agcttggcgtactcttccaattttggctagcctgggtctcagacccagccccctcctcag
gaagagatagatgaggcgactcaggtgagatctaatgaagattcaacttccgaatcactg
ttgggatttgggcgatccaaggaggaccggtcatcgctagcag----atcctcctttctc
gggaatctatacattccttatcagtgtatagatggctatctcttgagcac-aaactgaga
accatcgaaccagatgtgaaagacggagcacctgaggacgcatattcacaaaccaggaac
tacgggatcaccctagtcttctagggtaacggagggatcacactatgcgagcctttcctg
cttttcttgaaggtccataaaagcagcaatcggcggaacttccacgtgcagataggattc
taagtcccataaatttgggtttgtatccggaaaagcgagaatgctgaacccatacatgag
aaaagatgccgaagggagggaag-ggaggtcaatctttggtatggtatttgc-----tcc
agcccactatctggctattccagataacttccaattctatgtac-----cgagacgcccc
ggtcctcccctaaactaaaagggaaacaggctcaaagaaagatcctagagtgtacggggt
taaaccgggagggtttcccggcgcc-------ttttttcctccatcttt----caaactt
tc------aaatggggtctatttttgctaagcccttgcctccagcaaggcaggcaagcca
aagagatggaacaagcacacttggagagcgcagtacagcggggagctgtatgctgcgttc
gggaaggatgagtcgct-------tctaaaaggagaagtctattaaatttc-cactttaa
taagtgagatactaataggaatagtgtaggtgcgactactcacttcacgggcgaggtctc
tggttcaagcccaggatggcccagttgcgccgagcgagggaatcaagacaagaaaagcat
ctaatcaattcacgtatgtatactttactcgacttgttccgagtacaggggatatagctc
agctggtagagcgccgcccttgcaagcgggtcgttgcgcttacgggttgggtgcctaatt
gcttaggcggtaacgggtggtggtatctcccatctgaactggtggctaactccgccccca
agaatgcgggaggaggaccaaaacatgccgccaagagactctaccaagacagagagaagc
tgttgtgtagggcggggtagggtgggttgccggttagatccattgcaggtcgcacatggg
tgttagttggagtcggcggctccccttg---ggctatctcatctagcggatccctgggga
agaggatcaagctggtccttgcaaacagcttggtggactacctctcttcaactctttgag
cacaacatagcaggaggaaccgaaacccacggaccggccccatcgcccccatcccgtagg
aactacgagatcaccccagggtatgctaacggcagccgggggtcacagaccgaccatata
accagactcaagaagtaatacgagctgtctgcttccactggcgggaagggtcgaaggggg
ataactacccggtattgagactgaaaaagatttgagcaagaggagggaggggtaaaggga
gaaaccattttggttct-------ccccccc-----ccctttgtttttgag----ggaaa
tcgggggtatcaagcttgaagaatccccgaaatggaattttcctcgagcctctgccgatt
cgggagtagttgttccctcggagagcgcggtacaacgaaagttgtaggccgtgttcggag
ggaagccgttgtctaccaccggcctacgtggtagaatcattcagctaggcctgagagacg
gtagcttaccctgtggcggatgccagcggttcgagtccgcttatctccaacctgtgatcc
gagtcgatggaatcgcacaaactagt-----aaaattatggaagaatcttgatctgccgg
tagcgagcggggtacctcgacccggaacca-----attcaattccctatgaacgttgata
aaatctccgcatcgcatgtagtagcacgtcgaaggtgaaatggcgcagcattcaacaacg
aggttcaaacgacaaaaggcttgtggtggatacctaggcactcagagacgaagaagggcg
tggtaaacgacgaaatgcttcggggagccgaaaatgggcacagatccggagattcccgaa
taggttaaccttctaaactgcctgttgaattcataagcaggcaagagacaacctggcgaa
ctgaaacatcttagtagccggaggaagagaaagcgaaagcgattcccccagtaacggcga
gtgaaacgggaatagtctaaaccgtgaaaacggggtcgtgggagagcaatgacggttttg
tatgactaggcgaagcagttgagtgctgcaccccagatggtggtagtccagtagccggaa
gtacagctagcttacgctccaacccaagtagcatggggcacgcgaaatcccgtgtgaatc
agcaaggaccaccttgcaaggctaaatactcctgagtgaccgatagcgaagcagtaccgc
gagggaaaggtgaaaagaacccccatcggggagtgaaatagaacatgaaaccgcgagctc
ccaagcagtgggaggagaattgaatctctaaccgcgtgcctgttgaagaatgagccggcg
acttataggcggtggcctggttaaagggaagaacccctggagccgtagcgaaagcgagtc
ttgctagggcagttgtcaccgcttataaacccgaacctgggtgatctatccatgaccagg
atgaagcttgggtgaaactaagtggaggtccgaactgactgatgttgaaaaatcatcgga
tgagttgtggttaggggtgaaatgccactcgaacccagagctagctggttctccccgaaa
tgcgttgaggcgcagcggttgactagaccatctaggggtaaagcactgttccggtgcggg
ctgcgagagcggtaccaaatcgaggcaaactctgaatactagatgtgatctccaaataag
gagagaaaaggggtcaaccagtgagacgatgggggataagcttcatcgtcgagaggggaa
cagcccagatcaccagctaaggcccctaaatgaccgctcagtggtaaaggaggtaggagt
gcaaagacagccaggaggtttgcctagaagcagccacccttgaaagagtgcgtaatagct
cactgatcaagcgctcttgcgccgaagatgaacgggactaagcggtctgccgaagctgtg
ggatgtcaaaaaacatcggtaggggagcgttccgtcccaggtagaagcgccagtgcaagc
aggtgtggacaaagcggaagcgagaatgtcggcttgagtaacgcaaacattggtgagaat
ccaatgccccgaaaacctaagggttcctccgcaaggttcgtccacggagggtgagtcagg
gcctaagatcaggccgagaggcgtagtcgatgggcaacgggttaatattcctgtactgcc
ccttgttggtcccgagggacggaggaggctaggttagccgaaaggtggttatcggtttaa
ggatgcaaagctaatgaacccattaagggtagtaaggggtagagaaaatacctcgagcca
acgtccgaatactaggcgccacggcgccgaagtaactcacgccacactcccaagaaaagc
tcgaacgacttttgacaagcgggtacctgtacccgaaaccgacacaggtgggtaggtaga
gaatacctaggggcgcgagacaactttctccaaggaactcggcaaaatggccccgtaact
tcgggagaaggggtacccccccgcaaagggggtcgcagtgaccaggcccaggcgactgtt
taccaaaaacacaggtctccgcgaagtcgtaagaccatgtatgggggctgacgcctgccc
agtgccggaaggttaagggagtcggtgacctgataacgggtaagccggcgaccaaagccc
cggtgaacggcggccgtaactataacggtcctaaggtagcgaaattccttgtcgggtaag
ttccgacccgcacgaaaggcgtaacgatctgggcactgtctcggagaaagactcggtgaa
atagacatgtctgtgaagatgcggactacccgcacctggacagaaagaccctatgaagct
tcactgttccctgcgattggcttcgggctcttcttgcgcagcttaggtgggaggcagaga
gggttcctttccggggggacctgagccatcagtgagataccactccagaagagctagaat
tctaaccttgcgtcaaaaatgacgggccaagagacagtcccagatagacagtttctatgg
ggcgtaggcctcccaaatagtaacggaggcgcgcaaaggtttcctcaggctggacggaaa
tcagccttcgagtgcaaaggcagaagggagcttgactgcaagacctaccagtcgagcagg
gacgaaagtcggccttagtgatccgacggtgccgagtggaagggccgtcgctcaacggat
aaaagttactctagggataacaggctgatcttccccaagagttcacatcgacgggaaggt
ttggcacctcgatgtcggctcttcgccacctggggcggtagtacgtcccaagggttgggc
tgttcgcccattaaagcggtacgtgagctgggttcagaacgtcgtgagacagttcggtcc
atatccggtgcgggcgctagagcattgaggggaccttttcttagtacgagaggaccggga
aggacgcacctctggtgtaccagttgtcgtgcccacggtaaacgctgggtagccaagtgc
ggagcggataactgctgaaagcatctaagtaggaagcccacctcaggatgagtgctctcc
tactcgtatttactcgggaggctttggacgcgtaaaaagctagggcaacgacttacttag
tccccgttcccgcgaaacg----caaaataagtctctgatttgagaaccccgagcccgag
gtaaggtcacggcgagacgagccgtttatcaccacgataggtgctaagtggaggtgcagc
aatgcatgcagctgaggcatcctaacagaccgagaggtttgaactttgttaccgcaaaac
ttgatcaaattggtcaggcaatgccacctggtatttggttgtg-----tgacagcaagcc
tattcat------ttggggacctaaaataacctttcgtaccgcttctcccgatatcccct
gtttggatagaggaagaagcgggttag------caaattgcttatccctatctctggtat
gtcttccggactggagtcgtagacttaaactgatgagttcttcctca-----ttctattc
tatgcgtatcctctttctttcaagggtttatattctggtgtcccaggcgtggaggaacca
caccgatccatctcgaacttggtggtgaaactctaccgcggtaacaatactgcagggggg
gccctgcggaaaaatagctcgacgccaggatgaagaaaaggaatgggatgcccttcatca
tggggttcatctctatccggaactccaaatagaacaccctttcactcctttctcagtaag
agaa------agggggccaatgggtgggggtaatcttggg-cttacgcgcctttacc---
---------aacctccagaaaaacaagagatagatggagggaa----gaagaagttggtt
ctagtccagtctatttcgtagaagtgaatcccgaaac-ggatccagtagggtcggggcct
gtagctcaggggattagagcacgtggctacgaaccacggtgtcgggggttcgaatccctc
ctcgcccgcaatcaatcatccccagatgaaattttccctctatctat----cttgcttgg
gattctgta-----ttttgtatcgggaggagtcggcatgtaatttcggcagctacgctga
agatatctctcgaagatataagagcatcttattcctttcttgttcgatcaatatttgatc
-----attctaaaaatttacttgaaaactt----------caagtatctagggatatcta
accagatacttgatacttggcttattaataatgggatttcgagtcccattcgttcaaagg
atttgaagtcctttgggaacaaaggaaggatgggattttgaatccccccccc--------
gggtgtttgatgaaaca-----ccatgcaaccaactactaatctttctggttcatctcat
tgacattcgaatttttgaggggaatcacg-------ttcctatctcagtcgtactttttt
gtttctgctttac----tttttatatatcttatgtatctgtaagactattctttgagttt
tggggatcgctccaatactttcggatcttaggatttgctgtcccagccttggttcggaaa
gagaaagagag---------------agagagagagagggtgggacttactgcctcacat
atctctgaggtaggaa-------------------ccacccatttctcgagtcggagaga
catttccagtgctaccttactcgagaagacaggcatggaagtcgaccaagggagagttgt
gggttccattggtga---------------gaagcgagaagtcgggagacttctcccata
aaagcgagacctatggacgtctcgcgtaggattcgaacctccgtactacgtggtactcca
ttttgagtctagtatgtctacc--cctcttttgaggtagggaaacgcggcggacttacgc
ttat-----taaccctaatatacgagtctatctatatgcttgtcaaccgctgaaccaaat
ttttatgtcaactgctgaaccagatttttacccccttttcacaaaattcactagtttggg
actccacccaggtcaggtttagacgaggtacctggacctttttcattactcattgcttct
tcatggagtggtaaggttccacttcatactgacgacggccgagggttcgaatctattttc
gcccgcaatcaaccatccctttagggatggtt------------------gattccctct
ccct--------------------------------------------------------
------------------------------------------------------------
------------------------------------------------------------
------------------------------------------------------------
------------------------------------------------------------
------------------------------------------------------------
------------------------------------------------------------
------------------------------------------------------------
------------------------------------------------------------
------------------------------------------------------------
------------------------------------------------------------
------------------------------------------------------------
------------------------------------------------------------
------------------------------------------------------------
------------------------------------------------------------
------------------------------------------------------------
------------------------------------------------------------
------------------------------------------------------------
------------------------------------------------------------
------------------------------------------------------------
------------------------------------------------------------
------------------------------------------------------------
------------------------------------------------------------
------------------------------------------------------------
------------------------------------------------------------
------------------------------------------------------------
------------------------------------------------------------
------------------------------------------------------------
------------------------------------------------------------
------------------------------------------------------------
------------------------------------------------------------
------------------------------------------------------------
------------------------------------------------------------
------------------------------------------------------------
------------------------------------------------------------
-------------------------------------------------------acaga
gaatctctctttttcacggcctgacaagcccaagccta---cctcgtaagcaaatctttt
ttctt----ctttttcagtatcgatgaaataatacatgaaataatactatatgaagatgc
gggagaggtaggcattccctttccgcc------------------------taactactt
gcctaactacttggatatagcagcatgggttgtcactgcccaaccc------cagctgcg
catcgcgcggaaatacttatatctcctccggagtaggcgggtgatcattttcctagc---
-aagtgattccgggtgcgaaaagacaaatacaagctaggtaggagaatgtcaggatcaat
taccgaagaagatataactatttcgtaagttgcagagacaggctagttggggc-----ag
cagaaccggcttccaataaaaatcattcgaaaaa-ggggagttcgcgtcacaagaagaga
aatgaatctagaataaagtattccgtgtgatcccgataatgggatctattaatatacccg
ataggattgatgctagtgcacgaatgatcatagctatttcaatagaactttttgaaattg
aaattgatggggaaactgatgaattttgtatagaagttgtgggtgcatcgctactcccat
tcttcctagtgaacattaatttaattattttaagataataatagatagaaattacacttg
tgacgagcgctaccagaactgatgggtacgaaccagctttccatccatgccaaaagagat
agagtttaccaaaaaaaccggatggtggagggataccccctagggatggtgaacgtaaaa
ccggagagaatgttagaacaggatccttcatgtataatcccgcgtaatccctaatattat
cagttccggttcgtaaaccaaatgaggtgatacgagcaaaagttcccagattcatgagta
tataaataaacgtataagttatcatacttgcgtaaccgttctccgggtctgcagcaagta
ccccaatcagaatatacccaatttggcttatagagggataagctagcatacgtttcatac
ttatttgagtaatggcaactagatttcctaatatcatgctaaaagtagctaataatccta
ccacgatatgccattcattagataaatatggaaaagttagaccgaagagtcgcgtaaata
aagctggagctgctactttagaggtaacggaaaaaaaagcaacgactggtataggagagt
cagagtcgaaaagaggatttccgatctttccgctcattcagaaccgtgcatgaaattctt
acttcacacggctcctggttcacaagagattcataaccgattttgctcccagaaccttcc
tcgtgtatgtttcaaacccactcttctttgaagaattcataattcttcaatatggggatt
aattgtcaacttctcgagggatccctcatcatttgtttggattacccaccagcagtttcg
tctcgaattctttctctttcttgcttgtttgcctttcttcatttttcaacggaatcctt-
----tcaacaactaaaactactt-----gttgagttggtaggcacacgtcgggcgggaga
gacaaattgcgacttttttcgttcctagcaaagtaagcgcacatattcttcaatttaata
atatcttggggtgatttatcaacttggaggaatttttcagtagcttttgaaggatcaagc
ctattcactttccatcaaattgtgaaaaattacacagagataaattggatttatagccaa
atccgcataaactaccaatctttctctttc---ttcttcttttttcaaaaatatacccat
aataaaaaagagaatggaaatagatagttagatctatcatagaaaagggggtctaccaaa
tatcgccatttacctctgttttactcgtatgttattaattgaacaattatgaatcttatt
atacggcaagagaaaagctaatttaggtaactactatcgtggggaaagttttgcatttcc
gtgcactcgcaggacgccccaaaaaacaattatgactttatttacttattcgtcatgatt
aatttgtttttcaaacgaatcacactccttcatatacatcaggagtccattgatggaaag
gaacgagagaaagcttaaacgccattccaactgtaataaacgcaatagcaatatagatta
cagtgaaatactgactaaacgggagttcacttgctattttctcaagctgaagctgtccac
cggaaattccatacaacaaagaaaaaccatataggagaagagacgagcttgctccaccca
tcaatataaatttcgtagttgcttcatttgatcttatatcccttttagtatgtccagaca
aaaaacaagaagataggcttgaaagttccaatgccacgtaaagggtggccaaatcatttg
cccagcaaagaaccattccgcccgaaactgcagttaatatgaaaaacaggaattctgcca
aagccatttttgaacatcgtatgtaatcaattgataacagaacagataatatcgaacaag
tcaacagaagaaatctaaatatataactaaaatgactgattcgagaatcttcgaaagaga
ttaataaagattggattccccattgacatagtgaagcaaccacgccaattaacatagata
ttaacgaaatttggtaaagcaaagttgtactttttcccttgtttgataaatcgattacaa
taactgtaattaaactgaaaattaaaatacgttccggcaaagttgacagattaccttttg
aaaaaaatagatc-----------------------------------------------
------------------------------------------------------------
------------------------------------------------------------
------------------------------------------------------------
--------------------------------------------
>Platycerium_hillii
------------------------------------------------------------
------------------------------------------------------------
------------------------------------------------------------
------------------------------------------------------------
------------------------------------------------------------
------------------------------------------------------------
------------------------------------------------------------
------------------------------------------------------------
------------------------------------------------------------
------------------------------------------------------------
------------------------------------------------------------
------------------------------------------------------------
------------------------------------------------------------
------------------------------------------------------------
------------------------------------------------------------
------------------------------------------------------------
------------------------------------------------------------
------------------------------------------------------------
------------------------------------------------------------
------------------------------------------------------------
------------------------------------------------------------
------------------------------------------------------------
------------------------------------------------------------
------------------------------------------------------------
------------------------------------------------------------
------------------------------------------------------------
------------------------------------------------------------
------------------------------------------------------------
------------------------------------------------------------
------------------------------------------------------------
------------------------------------------------------------
------------------------------------------------------------
------------------------------------------------------------
------------------------------------------------------------
------------------------------------------------------------
------------------------------------------------------------
------------------------------------------------------------
------------------------------------------------------------
------------------------------------------------------------
------------------------------------------------------------
------------------------------------------------------------
------------------------------------------------------------
------------------------------------------------------------
------------------------------------------------------------
------------------------------------------------------------
------------------------------------------------------------
------------------------------------------------------------
------------------------------------------------------------
------------------------------------------------------------
------------------------------------------------------------
------------------------------------------------------------
------------------------------------------------------------
------------------------------------------------------------
------------------------------------------------------------
------------------------------------------------------------
------------------------------------------------------------
------------------------------------------------------------
------------------------------------------------------------
------------------------------------------------------------
------------------------------------------------------------
------------------------------------------------------------
------------------------------------------------------------
------------------------------------------------------------
------------------------------------------------------------
------------------------------------------------------------
------------------------------------------------------------
------------------------------------------------------------
------------------------------------------------------------
------------------------------------------------------------
------------------------------------------------------------
------------------------------------------------------------
------------------------------------------------------------
------------------------------------------------------------
------------------------------------------------------------
------------------------------------------------------------
------------------------------------------------------------
------------------------------------------------------------
------------------------------------------------------------
------------------------------------------------------------
------------------------------------------------------------
------------------------------------------------------------
------------------------------------------------------------
------------------------------------------------------------
------------------------------------------------------------
------------------------------------------------------------
------------------------------------------------------------
------------------------------------------------------------
------------------------------------------------------------
------------------------------------------------------------
------------------------------------------------------------
------------------------------------------------------------
------------------------------------------------------------
------------------------------------------------------------
------------------------------------------------------------
------------------------------------------------------------
------------------------------------------------------------
------------------------------------------------------------
------------------------------------------------------------
------------------------------------------------------------
------------------------------------------------------------
------------------------------------------------------------
------------------------------------------------------------
------------------------------------------------------------
------------------------------------------------------------
------------------------------------------------------------
------------------------------------------------------------
------------------------------------------------------------
------------------------------------------------------------
------------------------------------------------------------
------------------------------------------------------------
------------------------------------------------------------
------------------------------------------------------------
------------------------------------------------------------
------------------------------------------------------------
------------------------------------------------------------
------------------------------------------------------------
------------------------------------------------------------
------------------------------------------------------------
------------------------------------------------------------
------------------------------------------------------------
------------------------------------------------------------
------------------------------------------------------------
------------------------------------------------------------
------------------------------------------------------------
------------------------------------------------------------
------------------------------------------------------------
------------------------------------------------------------
------------------------------------------------------------
------------------------------------------------------------
------------------------------------------------------------
------------------------------------------------------------
------------------------------------------------------------
------------------------------------------------------------
------------------------------------------------------------
------------------------------------------------------------
------------------------------------------------------------
------------------------------------------------------------
------------------------------------------------------------
------------------------------------------------------------
------------------------------------------------------------
------------------------------------------------------------
------------------------------------------------------------
------------------------------------------------------------
------------------------------------------------------------
------------------------------------------------------------
------------------------------------------------------------
------------------------------------------------------------
------------------------------------------------------------
------------------------------------------------------------
------------------------------------------------------------
------------------------------------------------------------
------------------------------------------------------------
------------------------------------------------------------
------------------------------------------------------------
------------------------------------------------------------
------------------------------------------------------------
------------------------------------------------------------
------------------------------------------------------------
------------------------------------------------------------
------------------------------------------------------------
------------------------------------------------------------
------------------------------------------------------------
------------------------------------------------------------
------------------------------------------------------------
------------------------------------------------------------
------------------------------------------------------------
------------------------------------------------------------
------------------------------------------------------------
------------------------------------------------------------
------------------------------------------------------------
------------------------------------------------------------
------------------------------------------------------------
------------------------------------------------------------
------------------------------------------------------------
------------------------------------------------------------
------------------------------------------------------------
------------------------------------------------------------
------------------------------------------------------------
------------------------------------------------------------
------------------------------------------------------------
------------------------------------------------------------
------------------------------------------------------------
------------------------------------------------------------
------------------------------------------------------------
------------------------------------------------------------
------------------------------------------------------------
------------------------------------------------------------
------------------------------------------------------------
------------------------------------------------------------
------------------------------------------------------------
------------------------------------------------------------
------------------------------------------------------------
------------------------------------------------------------
------------------------------------------------------------
------------------------------------------------------------
------------------------------------------------------------
------------------------------------------------------------
------------------------------------------------------------
------------------------------------------------------------
------------------------------------------------------------
------------------------------------------------------------
------------------------------------------------------------
------------------------------------------------------------
------------------------------------------------------------
------------------------------------------------------------
------------------------------------------------------------
------------------------------------------------------------
------------------------------------------------------------
------------------------------------------------------------
------------------------------------------------------------
------------------------------------------------------------
------------------------------------------------------------
------------------------------------------------------------
------------------------------------------------------------
------------------------------------------------------------
------------------------------------------------------------
------------------------------------------------------------
------------------------------------------------------------
------------------------------------------------------------
------------------------------------------------------------
------------------------------------------------------------
------------------------------------------------------------
------------------------------------------------------------
------------------------------------------------------------
------------------------------------------------------------
------------------------------------------------------------
------------------------------------------------------------
------------------------------------------------------------
------------------------------------------------------------
------------------------------------------------------------
------------------------------------------------------------
------------------------------------------------------------
------------------------------------------------------------
------------------------------------------------------------
------------------------------------------------------------
------------------------------------------------------------
------------------------------------------------------------
------------------------------------------------------------
------------------------------------------------------------
------------------------------------------------------------
------------------------------------------------------------
------------------------------------------------------------
------------------------------------------------------------
------------------------------------------------------------
------------------------------------------------------------
------------------------------------------------------------
------------------------------------------------------------
------------------------------------------------------------
------------------------------------------------------------
------------------------------------------------------------
------------------------------------------------------------
------------------------------------------------------------
------------------------------------------------------------
------------------------------------------------------------
------------------------------------------------------------
------------------------------------------------------------
------------------------------------------------------------
------------------------------------------------------------
------------------------------------------------------------
------------------------------------------------------------
------------------------------------------------------------
------------------------------------------------------------
------------------------------------------------------------
------------------------------------------------------------
------------------------------------------------------------
------------------------------------------------------------
------------------------------------------------------------
------------------------------------------------------------
------------------------------------------------------------
------------------------------------------------------------
------------------------------------------------------------
------------------------------------------------------------
------------------------------------------------------------
------------------------------------------------------------
------------------------------------------------------------
------------------------------------------------------------
------------------------------------------------------------
------------------------------------------------------------
------------------------------------------------------------
------------------------------------------------------------
------------------------------------------------------------
------------------------------------------------------------
------------------------------------------------------------
------------------------------------------------------------
------------------------------------------------------------
------------------------------------------------------------
------------------------------------------------------------
------------------------------------------------------------
------------------------------------------------------------
------------------------------------------------------------
------------------------------------------------------------
------------------------------------------------------------
------------------------------------------------------------
------------------------------------------------------------
------------------------------------------------------------
------------------------------------------------------------
------------------------------------------------------------
------------------------------------------------------------
------------------------------------------------------------
------------------------------------------------------------
------------------------------------------------------------
------------------------------------------------------------
------------------------------------------------------------
------------------------------------------------------------
------------------------------------------------------------
------------------------------------------------------------
------------------------------------------------------------
------------------------------------------------------------
------------------------------------------------------------
------------------------------------------------------------
------------------------------------------------------------
------------------------------------------------------------
------------------------------------------------------------
------------------------------------------------------------
------------------------------------------------------------
------------------------------------------------------------
------------------------------------------------------------
------------------------------------------------------------
------------------------------------------------------------
------------------------------------------------------------
------------------------------------------------------------
------------------------------------------------------------
------------------------------------------------------------
------------------------------------------------------------
------------------------------------------------------------
------------------------------------------------------------
------------------------------------------------------------
------------------------------------------------------------
------------------------------------------------------------
------------------------------------------------------------
------------------------------------------------------------
------------------------------------------------------------
------------------------------------------------------------
------------------------------------------------------------
------------------------------------------------------------
------------------------------------------------------------
------------------------------------------------------------
------------------------------------------------------------
------------------------------------------------------------
------------------------------------------------------------
------------------------------------------------------------
------------------------------------------------------------
------------------------------------------------------------
------------------------------------------------------------
------------------------------------------------------------
------------------------------------------------------------
------------------------------------------------------------
------------------------------------------------------------
------------------------------------------------------------
------------------------------------------------------------
------------------------------------------------------------
------------------------------------------------------------
------------------------------------------------------------
------------------------------------------------------------
------------------------------------------------------------
------------------------------------------------------------
------------------------------------------------------------
------------------------------------------------------------
------------------------------------------------------------
------------------------------------------------------------
------------------------------------------------------------
------------------------------------------------------------
------------------------------------------------------------
------------------------------------------------------------
------------------------------------------------------------
------------------------------------------------------------
------------------------------------------------------------
------------------------------------------------------------
------------------------------------------------------------
------------------------------------------------------------
------------------------------------------------------------
------------------------------------------------------------
------------------------------------------------------------
------------------------------------------------------------
------------------------------------------------------------
------------------------------------------------------------
------------------------------------------------------------
------------------------------------------------------------
------------------------------------------------------------
------------------------------------------------------------
------------------------------------------------------------
------------------------------------------------------------
------------------------------------------------------------
------------------------------------------------------------
------------------------------------------------------------
------------------------------------------------------------
------------------------------------------------------------
------------------------------------------------------------
------------------------------------------------------------
------------------------------------------------------------
------------------------------------------------------------
------------------------------------------------------------
------------------------------------------------------------
------------------------------------------------------------
------------------------------------------------------------
------------------------------------------------------------
------------------------------------------------------------
------------------------------------------------------------
------------------------------------------------------------
------------------------------------------------------------
------------------------------------------------------------
------------------------------------------------------------
------------------------------------------------------------
------------------------------------------------------------
------------------------------------------------------------
------------------------------------------------------------
------------------------------------------------------------
------------------------------------------------------------
------------------------------------------------------------
--------------------------------------aaaaaaatagatctgacgagat
aaaatttgtgtaattcgtaataaaaatcagaataatatttgaaattaaaaa---------
----tacatg--gatttaaaaacaaaattaacgagttgagtactttcatatctatgtaac
tgtctaaa--tcacaataatatatctccatttt-aaacaaaccggt--------------
-----------aaaagcaaaccgttaacaattc-------ttttttttttttcttttt--
--------------------------------------aagaatatagacctatttagtg
gacttgtattgtcacttgtattgtcaacggaataaacgataataaaacagatcgacttaa
gcttaactgccaaaccctttcatttatttttgaagagttgaacttgctataagaatgaac
cacttttggtagttccaggtcaaatctacgtcgtaaaaagcgtatcgtacttttatgttt
acttgctaacgtactatcacatgaaagtcgcagtatatatctcaatttacgcaatccatt
ttgatttgtcactgcgctgtaatacaaataaaaaatattaaaaatcttcctaaatttgtt
caagatatcatcatctgttaacccaacccaggctactttgctaattggacagccaatact
atcgcagaacttctccttttgcagaaatttaattagtagaaacatcggaactctgggata
aaaatttcttccacttgaaatactgctacaggattccactgtggtttcaatttgaatatt
ttttgagactgatttaatagttaaaatataacccaagaaa------aaggcatatctagt
agataacaaattgatatgtatttgcctaaattcagttgaataattaagatgagacctaag
aaaaataaagagataatgaatccacttttttataaaataatgagttccctgaaaagctat
aaaagatttatttttatatcttccaaagtgaacacaaaaactccggatgaggtagtgatt
gacatccattccat------------tagatttggaaagacaaaatctttttatatcaac
attttctgtatctaaatctgcatagcatcttgcgtgaaacttaggcttttgtgcccataa
aattaataatatcaaatcgatttggtaagcataaaaatttcgaagtaatagatcaatatt
tctgcgttctttctgtttacgaagccggaattgaataaattttccataaaaagttttgta
tgtatgaaaacatgtccttaatagatgtaaaagtgagacatctccaactcgtgtacgaaa
taagcgaaccaaagtttcgagatgaacgttctttgatatgtcaatctctaaaacgtggct
agactttggtagcctatcctcgaaaaataaaaagagtgaatgaatagattgtgaaatttt
caagttattacttgtttcggaagttagctgacgcagatgaggtattcctagaatgaaaaa
cgttgtttgtaaaagtacgtaaagatataaatctacgttaagctgagcactttattttcg
aacaaattctgaataaaagatttctgaataattttggtaacggacgctatcaattgaacg
ctttgttgcgacggtactaaaagacttgaatattaaacctacattttgtttatctaaact
agacttacaagcaactgagtacaaattatctctaaataagaacagaaggagatatggaaa
acaatcgttattagggataatctcttcagttctagataatgcatcaaatctaaaagaaga
tccagactttattctcatcaaaataactcctaatcattaatctattttgtactaatct--
--ttctttcacaacaag-gaatttaatatattaataattaagtctttatt-ctataagta
aagagg-atataaaac-----tacaattagttaagcgttgtacgcaaaaatggattaacc
attcgtttcagtgaacatcgtaaagtccgagctaa----tca--ataattactaatatta
ttgattag----ctcgggtttcacgtcaggaaagtaatcatcgaactaaaatatttcctg
atttgatg-----cttggtaacatactgagcagcga------tttaatgagag-gtttca
ataaat---gctaagaagtgcgggtttgagctacttctgactgcccctgcttttccaatt
ttttatcatgcccgtaaagatgtgtccaatataacttcgttcaaaagaaatttttataga
aaaccagtaatctcttcgagatattcgacttttcaagggaatgacaaatacggtatagat
atagagtataagtaaaagggagggataatacaaaagcacttggaaagatctataaactaa
acccatcaaattctcctaaaatccaa--ttttgttttctgatttgtttaagcaccttttc
tctct----------ctctttttcaaaatttaacaaacagtcgctaaggaatgcttccaa
tctatat-gtgtatgatacaaacatcgttccatttattaagttatcttctcataacttat
acttt----tgtaaaaattattacttttaaa--taaattaggtaaatgaatacggaaaaa
aactttttccctaccttctttttgttttttatttactcattaataagttcaactggatat
caactgtttccctgttaa----tcaatattagattcagg--------------taggctt
ttacaaattgagagttggtaacaaaaagaggagattccttgagtaaa------ttttttc
tatatctgttagatactat----aaagaaaatgtagctcaatcaaaacaaaaatagagtg
gttaaatcagccgaataatatgagaataagctaacacaactgaaa----tttagatttaa
atcccagata-aaaaa-gtacaaagtaaaaagccattgaaattccatt---acgatattt
attaaaaataaccatacgtagaactttcctcagataaggtaagtcgatctaaatatgtaa
atattcc-----------gtaaatttcattaagcaatgattctca------aaaaatagt
tggaaacattgca-ccctttgactggaattagg-------aaatag-aaaactccatgaa
aatgatcttgatgt----tttagtcaaacattgcttcttatcatgttgtttcagaaaagg
ttttgccatc---atgtttaaaaatcagaaattagtttcttgtt-aaatacttattgctc
gagtatctctattgtacaaactttctaacgcgaaatgagattaagcagactagagtttcc
ctcaaatcattatctatacagtttatcaaattaaatacttgatttctctttagctgcata
cgtcacatcaactgtaatttctggaatattgttttgcttcgcaaaaagttcggtgtttct
cctgatttttcccctcacgaatccaggaattctatttggttctgactcagcttcggaagt
ccaattaataccgcttagttctgttgataaagccttagtgcttattcccttggtgtcgtg
ccccccaaaaacatccggtgaatgatcttccatacctaaattaaatgagttgtagattaa
atcagctatttgattggtgccttcgtaacctagaaagggtcgatatcccagaggaaaatt
ctgaatatgaactggtgaagaaataaccccgcacggaatatcaatacgtttaccaatatg
acgctccatttgcgttccaaatatggcagaaggttcaatacgagctatcgtatctccaac
ttcggtatgatcttctgttactactatttcaccacataaaccttgaacttgttcattaaa
ccgttctgcatcatgcttgcaatacgtgcctgagcaacttacacgaatccccatttcttt
aacaagtattttagtaattgaggctgcatgagttgcatcgccaaagattgctgcttcttt
tccagccaaattttgacaatcaatagactttgaaaaccaagctgcttgagaaacaaattt
agtttgattgtcaacatataatttgtaattaagtctcttctctaagagcgcgtaaaccca
cacattcacaagttttccaatctgtacaataaaatcagctgtgtttgaaatccccatggg
agttgtagatatgtaaggcattccatactctttttctaaaaaagttgctgccatcaaacc
tacttcacgataaggaactatattaaaccaagctcttggtaaatctttcaaatgtttgag
atatcccccctctggaattatttgattgaccttaattcctaattctccaagcaaacgttt
taattcacgacagtcatgttgattatgaaagcctagagtaaaaattcctataatatttgc
tgaaggtgcgtttgtcacagatcgatccagggtacttcctttagaagccttatctaagta
aaatcgaattatttgttccagggttcgatctgccgcttgaagctcattaactcagtaata
attaacatccgctagaattacatccgactcggaagacaaagaagctcgatccacaaaatt
ttgtaaatcctcctgtaaaatactagaagtgcacgtaggtgtcaaaacaattaggtcagg
atgttattcctcatcttttcggcttatgttatttataactttttcttgagacccacgtgc
taatacgtggcgatccactacactagcagttactggggtgaaatccctttccctctccga
catggagcgcattacattgaagtagtcatctcctaaaggggcatgcattatagcatgtac
gtttctgaaagaactagctactcgtaaagtacctatgtgggcaggtccagcatacatcca
ataagctaatttcataaattaattttggtatcatttcattactttacatcataagaggat
ctattgctatatgtggcttatcatcataatatacactgggagattatagaaaaa-aaagc
tgcaacatcaaatctattgagatagaaaataaatagtgaattgaagccagaaataagaat
ttggagctcttg-----ctagtat---ataaaaatgcgggagatcttttcctcctccaaa
aa-tagagtctgggacgaaaggattcgaacctccgagtgacgggaccaaaacccgctgcc
ttaccgcttggccacgcccca-aaatggttgatataatcatattata-tatcatactttg
ggtttgctgtcaaccaact-------------------ttttacttatctgcctggttgc
aaaagaacagtagcaaaaagattg-------gataaatttagaacgactgattaagaatt
taaactagactagaatgattaactactaatcaattaagatattattttagtccaaaaaaa
aa----atatcaatttgagaaatcttaactgttcgaagga-gagaattaacatataacaa
tatatacctgacaggtcaaccaattgaaagtgatgggtaaccatgtcgg------aaaaa
aaaatgatttgttacatcactggagaatgcagatgatagttttatatgacatttggctag
gaaattctattcaatttgctggcacttcttttgccaaattacccgaagcttatgcaatct
ttgatccaattgtggatgtaatgccagtaataccggtctttttccttctcctagcttttg
tttggcaagctgcagttagctttcgctaaaaa-gtactacaggttgcttagtttag--ga
atgcgtcatcttttataaaaggacaaaagaagttttcaaacaattgaaagtggaaaataa
agtagaaaagtcactgcaatc---------------------------------------
------------------------------------------------------------
---------------aaaa---aaaaaagaa-----------------------------
------------------------------------------------------------
------------------------------------------------------------
------------------------------------------------------------
------------------------------------------------------------
------------------------------------taaaaaaaaat-------tattgt
ttcgatacaaggttgttctgttctagtttacccataatt--aaaagaagcggagatgttg
ttatgcttaccctcaaactgtttgtctatgcagtagtgattttctttgtttctctcttcg
ttttcggatttttatcaaatgatcctggacgaaaccccggacgtagggattagatagaaa
gtattccctcagttgtcttgttgggggatcaattttccaattaattagtttaattaaact
ctaaata-------------------------aaggagagagagggattcgaaccctcgg
tacatataagttgtacgacggattagcaatccgacgctttaaacccctcagccatctctc
caagcaactaaaaatgtaactgctctcttgcttaattttaacacaaagctaagttgtaag
tctatgcctacaatttaa-tttgaagcacaacttgtaaa-----aaagatgaccctgccc
gcgtaaaagtcaaattctgac---------------------------------tactta
tgaattatccgtaaaaatccctattttaccaattccctattatttctaatatataataga
aaaggaattaattcatagctaaacatatttaacgcgggcagagaatattaaccaaaacaa
cttcaagatttt-ttatcccaactaaaattggcagatttgattctacaacttaagtcgga
ataattgccaatacaacgc-----aaagaccacttgttgtagttcaaatgcttactatgg
aatcaaaaataaatagcaaactaattacactctattaaatagataccagaagatttatct
aacccccc---atat----tttatttaactaaataaaagaataaattaactaaataactc
tgtttaatcttttattaaagctcttagtatcaatataaattcgtcaaaaacgatagaagg
agggataatgaatttagaaacaattgcacaacttgttatcttggcattggtagttgcatc
aggaccactagtaattgcactactggcagctcaaaaaggtaatttgtaatgtgcacagtg
c----aactatgaactgaatatcaaatctt----tttatattaaaaag------------
-----atatataaaaaagatggggga----------------------------------
------------------------------------------------------------
------------------------------------------------------------
------------------------------------------------------------
------------------------------------------------------------
------------------------------------------------------------
------------------------------------------------------------
------------------------------------------------------------
------------------------------------------------------------
------------------------------------------------------------
------------------------------------------------------------
------------------------------------------------------------
------------------------------------------------------------
------------------------------------------------------------
------------------------------------------------------------
------------------------------------------------------------
------------------------------------------------------------
------------------------------------------------------------
------------------------------------------------------------
------------------------------------------------------------
------------------------------------------------------------
------------------------------------------------------------
------------------------------------------------------------
------------------------------------------------------------
------------------------------------------------------------
------------------------------------------------------------
------------------------------------------------------------
------------------------------------------------------------
------------------------------------------------------------
------------------------------------------------------------
------------------------------------------------------------
------------------------------------------------------------
------------------------------------------------------------
------------------------------------------------------------
------------------------------------------------------------
------------------------------------------------------------
------------------------------------------------------------
------------------------------------------------------------
------------------------------------------------------------
------------------------------------------------------------
------------------------------------------------------------
------------------------------------------------------------
------------------------------------------------------------
------------------------------------------------------------
------------------------------------------------------------
------------------------------------------------------------
------------------------------------------------------------
------------------------------------------------------------
------------------------------------------------------------
------------------------------------------------------------
------------------------------------------------------------
------------------------------------------------------------
------------------------------------------------------------
------------------------------------------------------------
------------------------------------------------------------
------------------------------------------------------------
------------------------------------------------------------
------------------------------------------------------------
------------------------------------------------------------
------------------------------------------------------------
------------------------------------------------------------
------------------------------------------------------------
------------------------------------------------------------
------------------------------------------------------------
------------------------------------------------------------
------------------------------------------------------------
------------------------------------------------------------
------------------------------------------------------------
------------------------------------------------------------
------------------------------------------------------------
------------------------------------------------------------
------------------------------------------------------------
------------------------------------------------------------
------------------------------------------------------------
------------------------------------------------------------
------------------------------------------------------------
------------------------------------------------------------
------------------------------------------------------------
------------------------------------------------------------
------------------------------------------------------------
------------------------------------------------------------
------------------------------------------------------------
------------------------------------------------------------
------------------------------------------------------------
------------------------------------------------------------
------------------------------------------------------------
------------------------------------------------------------
------------------------------------------------------------
------------------------------------------------------------
------------------------------------------------------------
------------------------------------------------------------
------------------------------------------------------------
------------------------------------------------------------
------------------------------------------------------------
------------------------------------------------------------
------------------------------------------------------------
------------------------------------------------------------
------------------------------------------------------------
------------------------------------------------------------
------------------------------------------------------------
------------------------------------------------------------
------------------------------------------------------------
------------------------------------------------------------
------------------------------------------------------------
------------------------------------------------------------
------------------------------------------------------------
------------------------------------------------------------
------------------------------------------------------------
------------------------------------------------------------
------------------------------------------------------------
------------------------------------------------------------
------------------------------------------------------------
------------------------------------------------------------
------------------------------------------------------------
------------------------------------------------------------
------------------------------------------------------------
------------------------------------------------------------
------------------------------------------------------------
------------------------------------------------------------
------------------------------------------------------------
------------------------------------------------------------
------------------------------------------------------------
------------------------------------------------------------
------------------------------------------------------------
------------------------------------------------------------
------------------------------------------------------------
------------------------------------------------------------
------------------------------------------------------------
------------------------------------------------------------
------------------------------------------------------------
-ggggggtgctcctcctataaatgtaagtgcgtttgggacgcttcgccaatatacaa-at
agcttgtataatatggtagtaccgtagcgggtatagtttagtggtaaaagtgtgactcgt
ctcatattggttctactagttaagggatctttcaaattgaatcttaa-ctaagtt-----
--------gagaaaaagcttcatttttacgaaagtacatcta--tctttttctacccatt
tctggtatagaaaagattaactattctcgtcactcttgtacttcgaaagttgcactgctt
agtaacgaagcagaatctttttggtatataaaacactttggacacctct------aaaa-
ggaggaaagagtacaaatctatgggtagacatctaaaatatttgtctaatcgtcactgaa
ccttg-aaaaaggaaataactcaagctcaaaagttgtaaatggattgatcttggtttatc
aagattgtcaagcacttcattactt----------aaaaagtactgatttcctttgactc
ggtgagaaatattttcctaaagatttttagcagtaaaaataaggaacgaggtaaacagaa
gaa-----------gaattggtagaactac-tgtt-----tctctctctcttttattagg
ataatctaggaagtatattcatgctatacgaccaagacgtaagcaagactgacatagatc
ttaatggaggacgcttaattaagttgggtcagttct--------ttcgactattcaaaca
gtcgaag-------aaaaaaaaagctcccaccctctccaatatggagaggaaaacttgat
ccttataaacataatattaaaagaggcttattcttatttt------atataaagcggggg
aaatgacttgcctattgctcttcttatttgttagatttagctaagcaaaaattccccagt
tttgtactatttag-----acctcttttatccccataaaggagccgaatggatggaaact
tccatgttcggttctggattagcgacgtaatggacttttgttgtcgtcgactataacctt
tagccttccaagctactgatgcgggttcgatt-------cccgctacccgctgctgatac
aatactgagaag-cccgaagccccggtgaaattaaacctttactaagttagcaaatcgtg
aacaggcaataacgtta--gtttgttcacgatttgctaactaaatactctgacgtatcaa
tgatcaattcacccatgattaa-ccagtagaaggaaaaga-----aagagcgcccatcgt
ttaatggataggacagaggtcttctaaaccttaagtataggttcaactcctattgggcgt
aattccgtgtctgaggtcattatatcgacgtagataaagtagaaacgattgaatgaagca
cgaggtttactctatttcccgggtaaggtttgaaat----cgtcttacctatcttgtagt
gtaaaaatctctgttgattccttaattgcttcttttaaaagtgtttctgcttgttctgta
aatacttttgtggaacgagtaatttcaccaaattcaggtttgtttgttattacatactcc
cgtagctgaactaagaatcgtttgacttgctcaacttctagtacatccaaatatccattg
actccagtataaattgtagcaacctgctcttctactgataatggggctgattgagattgc
ttaagcaattcgcgcagtcgctgacccctagctaattgattttgagtagttttatcaaga
tcagaagcaaattgtgcaaaagcttccaattctgcgaactgtgctaattccaacttcaat
ttaccagccacttgtttcatagcttttatttgagctgcggagccaactctagatacagaa
ataccaacatttatggctggtcgaattccagcgttaaaaagatctgctgacaaaaatatt
tgcccatcggtaatagaaataacattcgtaggaatgtaggctgaaacatctcccgcttga
gtttcaacaataggtaaagctgtcatgctaccttctcctaattggaggcttaacttagcc
gctctctctaaaagacgagaatgtaaataaaaaacatctcctggatatgcttctcgtcca
ggtggtctccttagtaacagagacatttgtcgataagcttgagcttgcttagatagatcg
tcgtaaataatcagagtatgctgtttgcgatacatgaaatattcagccaaagctgctcct
gtataaggagcaagatattgcagagtggcaggagaattagccgtttccgatactacgatc
gtatattccatggcaccacgatcttgaaaagtgtccactacttgagccacagaggaagct
ttttgaccaatagctacataaacacatataacattttgacctttctgattcaaaattgta
tctgtagctactgctgttttaccagtctgtctatcgccaataatcaactcccgttgacca
cgacctatgggaatcatggaatcaatagcaataagacctgtttgtaaaggttcgtagacc
gagcgtctcgaaataattcctggagcaggggattcaatcaacctaaactcggaagctggg
atttgacctctcccatcaataggttgggccaaagcgtttacaacacggcctaaaaacgag
ttgctaacgggtatttgggcaatttttcccgtcgctcttacagagcttccctcttgtatg
gttaaaccatcacccatcaatacaactccaacattatcagattccagattcagagcaatt
cctgctgtaccatcctcaaattccaccgattcaccagccattactttgttgagcccatga
atacgaacgataccatctcctacttgaagtacggtaccgatgttaacaacttttacctcc
ggaacatacccttcaatctgcttgcgaataatgctgctaatttcgtcaggtcgaatgttt
attaccatttttgac----aaaaaatattactggaagagaaaagattaagagtaaaaccc
gcttcataatgagatgaaaactagtattgaga-ttggacctagtcggacttgttatccat
ggctctaaataagccaatatgataatcaatcattcgcaggtgcagctgattatccaaacg
agtagttaaggtttctagagccctttcagatgctagtctagaaacttgccgccgaacctg
ctcaatagcccgttgcttctcgaaacgaattgcataattcttactatcttccaatccctt
taaatcttcgtcagctgcatcgacgagatctcgttgttctctgtccatctgtgtaagtcc
attgattcggatttcatccgctttaacttttgcttgctgcaggcgaatacgagccttctg
aagtttactagaagcttccttgtgacgctcctccgcatccctaattgtattcaaaattgt
ttttttacgattgtctaaaaaattgatcaatgaaagtggattacggatctctgattctta
gagattggtgatctcttcccaaaccgaacgtggatc-ttttgacccattcggcttt----
-ctttcccgtttttaccaacaa--tttgataaaattagataaacattattttcgaacggg
ggcttgtcctctctctttttcccattgattaacaaggtttatatatttgatgcttaaata
gactaatcaatatttgaataaagagaaagattgaggactctcc----taattagtaatta
attgagagtcgctttttgccgagtggc----atttatcttgtataggttgtctattcagc
aaattgaagaagattgatctaaatcaactccaacatc----tatatatatttacctacat
-aagtataggtatctatcccgatag-----attctacaaatcgaagtattattaatatgg
gcgttttatatcaaatatacctgaatacaaggaataatgcgcttcgaattgcgatttggc
ttacgcggtagggggaaagggaaccccaattttgctaagactttaagcaatttggcttta
accatattgacaacagtcccggaactcggtgaacgaatttgagattttcatcgatta-ac
gaaatgctccagttcttgcataatctttatttacaaggaattcgccggggttttgcacct
ttgggtgcaactgagg-aaaacagttatctcactcggctctacgactcgcacacaccccc
tttccatagtaaaataatatacccagtactaaaattaagttaactaagtttatctccaaa
atattagtatttaaaccaatacttgcggcagaagcccaaccacttgagggagtagcgatc
tcacttacacttctcatagtcccttccctcctggaaagttttgc---aaaattttaacaa
cctctggtccggcctggtgggaagtaacaagcttcgaattttgataaatcggaatgaaac
tgtggtgaaaccaaaatctctttaaataatcatttttatcaacttttcatagtttattta
ccccatctgtttaattta-gagggtaattacatagaaacgtggcggggactcagttgggt
aaatagagcggcaatctactactagacccc---ctcccttcaatttatggattaaccact
gatttgatagggaa-----gggaaggataaaggtacaacaaattacctattagtttaaac
aagttaaacaaatggatttgcaaataagagagctaaagctacaactaacccataaattgt
caaagcttccatgaaagccaaactcaataataaagtacctcgtatcttgccttctgcttc
tggctgtcttgcaataccctcgactgcctgacctgccgcagtgccctggccaacaccggg
tccgattgaggcaaggcctacagctaatccagcagcaataacagaagcagcagaaatcaa
tggattcgtattagtctcctcttaatttatttacgttaatcaatatttt-tttgttggct
gctaactaaaa----tcgtcgcgacgacggatttttagtaaa-gttaatt-----caaga
atcaaatctaagtgaatttaatcaaacttggt------tatgtaacatggcgtatactta
acttaataaacagtaat-aaagtacgagaggaacctctctgttttttatgtcaatcgggt
t-------------gacttcttgcctaatttgatacaattggatcaaaactatttggtac
tactaaatagttcctaacaaagcatgtctactctaactttctttagtgcaa--ataaaat
ctaatcaattcatttaatagactgtaacagacat-acatgtagccgagagccaaaaggag
aacagaaaaaacagaagaaattagttactcaacatattgtatatagatattc--------
----tttcttctttcttttta---cttctttgaaaatttcaaattgatttcattaaatta
ggaaggctgtacggaaattgctacccccatacctactttttagtact----------att
tggagtatagggaaaaacaaaaagg-tcttttactgctttagcatgataccacgcaaata
gctttttcaccacgataatataataaacgcttcttgaataagttattg-----------t
ttgattatattac-------tattttgtaatgaatcattccg------------------
----------------------actaaattagtgatggccttccgtagattctccaatat
aagctgcagctgaggtagcaaaaatcaaagcctgtatagcacttgtaaataatcctaaaa
gcgtcatgggtacaggaacaattagaggtactggggagacggggacagctactaccaact
cgtcggctaaaatatttccaaacagtcgaaaactaagtgatagaggtttagtgaaatctt
ccaaaatattgataggtaacaataccggagttggctggatatatttaccaaaataactga
aacccctctttcgtaaacccgcataaaaatgtgctactgatgtaagcaaggctaacgcaa
cagtggtgttgatatcgttggtaggtgcagctaactctccgtggggtaactgaacgactc
gccaaggaaacaaggcaccagaccaattggaaacaaaaatgaatggaaacatcgttccaa
taaatggaacccaagaacggtattcctcttcccccatttgggtcctcgttaaatccctaa
taaattcaagaacatattcaataaaattctggctacccgttggtatggtttgcagatttc
tggcacctacaataggtaaagccaataacaaggcgataacgatccaggaagttacaagaa
cctgcgcatgaacctggaagactcctacttgccaataagaatgttagcctacttctacac
tcgatacttgatacagatcatctatcttataaattcctagttggtctatgtgcgtaatat
ctccc-ctctcaatggataattttatccaaaatatttaaggtaatcactaaattta----
------ttttttgttt-ttcggaaagtaacaggaatgagttcttttcta---ttttt---
----tatgaatttgagcgatatctcagaaaatattttgctatttcaataaaagttgttga
agcagttatgagctacggctttactgtctattaatttacttcaaataactttgagtttga
acgaccttcacaaatagctactgttggtttatccaatatccatcggattgagggtcgtgc
gtcgtcattaccgggaactgggatatctacaagatccggatcacaatctgtatcaacaat
acaaattgttggaatacctaaaataatacattctttaagggcaatagattattcgtgttg
atcagtaattatcacaatatcgggtaaatttgacatatattgaattccgcccaggtatct
tttcaatttagatagttatcctttcaaaatcgctgcctcttgctttggaagtcagtcgaa
ccctcccgtatcttcttcgttttgtaagtattgaaacttatgaagacgcatttctgtggt
aaaccagtttgttgacgtacctcctagccattttttattcacatagtgacattgagatct
tattgcggctgatgctatcaaatcagctacctcatgttttgtaccaaccattaagaattc
ctttccctccgctgctgcatcaaacactaaattacaagcttcagataaaagacgagcagt
ctgagtgagatcgagtatatgaacacccttccgttctgtaaatataaaaggtgacatcct
aggattccatttatgggtttggtgaccaaaatggatcccggctgccatcattccttccaa
atcaatattccaatttttctgttgcattttctcctcaaatatgaaaaactataaattctt
cctattttaactaaatttgataaattattacaatgtgatgatcaactttgcgagttaaaa
t-----aaacaaaaatatcattgactgccacgccttaactcatttcaagatggaaagg--
---------tcgactcaagcccgttcgaataaatagattggagtcgacattctcattttg
ctccttgtggtaaccacataaatcgggttttgttccccaagttgggtttctgctatttct
atttattgccaaatagaaccgtttccgcttattaacttttagttggcaaacgatttccgg
actacctgttccaatggggatagtgtcgccgagaatcacgttctctttcaatccttttaa
ccaatcgatgcgaccgcggagggcagctttggccaatactcgcgtagtttcttgaagact
cgcctctgataaaaaactagtcgtactaagggctgcccttgtcattcccagtataatggg
ttcataaaaaattggtctctttaatatacggttcattcgctttgcctgtgataaatcaac
aagttccccaggaaagaatacattggttatcccatcttctaatactatgaccctcgatgt
cagttgccaaataataatttctagatgtttgtcggatatttgtaccccctgagattcata
aacttctcgaatttcgttggttaaaatcagttgacaatgttccatacttgttccaatact
taaaaaatgactccagaagttcccaattaatcttgtaataccctgattccatcttctgaa
aagatcttcaatttttgctggaataggagcaatagaacgagactccaatagctgctcaac
ctttggaagaccctgggttatgtctccagacttcaacctatcatatggtaatgttattaa
agtatctccctctccgataatgtctccagatatcttatgaggagttgctccctgattagc
cagaatcgtcttaccagttctgattagtaaataatcttggtgaatggctactacctgacc
ggacttgggaaatacactacttctacaaaagaatcgatttccactgattagtaatcctag
attaattgacaggattccccgaatgaataattttgattgtgaatgaattggattttctaa
caacaatgtatttaaaaaaagatgtctaggatatttcaatactaattcattctcatcaat
tagatactgatatctatgttgcggtgtatttgttgcagacgtgtctatcaaataatcgag
aaaataattgatgccgaggaaggcttttctacctagcaacaagtgaagggaaacgggtga
ataagaaatcttgtataaagtacctactagacctactttttcaatttctaattggaaaca
ggttaagctcgatctctcaaagttagtcggcctttctttaacacttagatttggagctct
ttccaaataagattcgcatttaaaactggttaaagcgtttttca---tttcagttgcgct
gcctacacctgattctaaacacgataaatattccccaatctttttctcattgctgttatt
gattgagtaaacaaaacagtttttacgataaaaatcaaaaggtgacaaagttagaaaaga
cccatcacgctctagaaccgaataaacagtaatgctcccatatttgcgaactagattatt
atcgtcattggataaattcatttgagcgcgaaaaggcttgtccacggccactaatttatt
gaaaacctgactgactctaagcgttcgtgcggggggagatgctaacagattaacctgaaa
aaaagtactaactagattcttgattctcacattggtcagagataagtagttctttttcgc
ggaaatggtatcgcaagaatgtctttgccacccagccactgaagaagttccaattaattg
aggactcttatgattaatccttttgattctctcaccatttctagaagagatatagaaaag
gacttgaacgctcgtacttttccgtgtctttggcttatcactatggaaaatccttcgcgc
caaaaaatctttagatacatcgtacttcacacacggtcttgctgggacagaggtctccct
ttccccgtaaagtgtaaccg------attgtaagtaaacccaatccccaacttcgattcg
attgggaatc------------aaattacccggccctagtagattgatattctgtctaga
tagattagttaccgcttctagattacagatatatccaggtaatacttttgctgtaatact
atttggtaacggcttatcaatttggatcagtccacctgctttactactaatagtatcagt
tagtcgtttgttttctcttat---------------------------------------
------------------------------------------------------------
---------------------------------------------------------aat
agattcaacttctacggtgccacagattataatccccgcagtaccagttcgatagtcaca
tctttcataaattgcgaagatatcattttcatctaaaatgttgtttaatttagcatcaac
atttacaaaaaataattgattgaacttcaattgttgtctttccaacaagtaagaaacggg
ttcagtttttccggaccgcgttaccctgatatttgataaaatatagttagatattggaag
gtttgaccaacttgaaaaatattttgtatcgattccaaattctcggatactcttttgcga
attttcgtaattggcagcatcaatcttc------tttttgccaagtcccttagagggatt
gcaccttcttttgattttaataaagttgtgtttaatgtcgactctatcctgatctttatg
aaacaaacagttttcgtcagattctatagaagttcctgaaagaatccaaatatggcccgc
atcgcgtacgacacgaataggattgtttatgcagtcgcgcacatgccacacaaatttact
ccagtgaatttccccgtttagatttggatagatagctttttggatccgttccttaagtgg
aaattctttggctcgtacttctgcaataatttgctgcgcttcaacatactgaccgtttcg
aatcataagtagacttcgagcggggatgacaaaattgtgtatatcgctacaactcatgat
aaaaacagatagatcatttcgacacatccaagcaggatgcccatgtcgcgtacgtgtggg
ataaaccaattttccatcgaaattaataaggccattaaaaggaattcgtacgtattctgc
gatatcgcccgtaaatactccacctgtatgaaaagttcttgatgttaattgagttcctgg
ctctccaatggattgacccgcaataataccgacggcttcccccaattctactaaatcata
atgagcaagactccaaccgtaacacaactgacaaacccggaaaatgcttttacgtgtcaa
aggagatctcacatatattggctgcgtcgatac---tactaagttaccagccagtccatc
actgatatcttgattacgggtggcaatacatctggcatcccagtagacattatctgccaa
cacgcgtccaatcaatttttgatatgatattgtttcactagattctcgtttcccctcgat
gaaactaggcaaggcaatacttttgctagtctcgcaatcttttttacgtatcgcaatgtg
ttggactacttcaacaagcctccgtgttaggtatccggcatcagaggttcgaacggcggt
atccacaacccctttgcgggcgccataacaagaaatgatatattctgtcagtgataggcc
ttcgcggaggtttcttcggataggtagatcgattacttgtccccgcggatctgacatcaa
acctcgcatgccaagcaactgatgtacctgggaaatacttccccgagcccccgaaaaaga
catcatgtggactggatttaaagaatcgatcatcttaaaacttggattcatttctcgcct
tgaacattcacttgtggcgtaccaggcttcaattgattggcgtaacttctccacggcatg
caaactcccgtaacggtaatgatgctccgacacgtatccttatttctcagcgtcttgtac
aagccatcctctggacggtactgctaaaaggtcgtcgagtcccagtgagacagatgcttt
tgtagcttgctgaaaacccaaaatcttaacttgatccaaaatatttgttgtagctgcaat
tccaaaacaaacaattaatttgttgataagtctcctcatggcaactctatccattgtttt
attgcataacggcaactcaatttgatttgtcattctaaaaacctcaactt-atatagctt
cttatattttgatccaataatttagattgaagtattattaataaataattcgaatttaag
cagtttag-----taattatttattaaataactataac--------------------ta
tatagttatatagttatagttatttagattgaaaagatttttcatttctcattagtgcag
ttaactaattatcgtcacttaacgtcatgtcatcatatccgatgcggacgaagcagtaga
ctaagaagccatcaatacaccttggatcgcttcttttaattgttgattgaataaaatacg
accagccgtagtaagcacatgtatagttgaaatatctccccccctccactttctaatctg
gtaattatcatagaggtgaagagaggttcccaaagactcatattgagattcaataggtaa
ttcgcgactttttgagctaatcatttccaaatttaattcccatcgaagccacaaaaagct
acaaaagtcgatttgatttaattccttggccctgagtatgtcataataactaccgaaaat
ggggagctcgacagaatagacgtcaccctctttcacaaaagcgcaatgcctatttccata
aactccttgcttattctcaattgttaacacataaagacccagaagcatgtcttggctagg
tacagatacagaatcgcccgtagcaggggataacagatttacgtgcgaaaacatcggaag
acgagcttcaatctgagcttcaagagataagggcacatgaacggccatctgatctccatc
aaaatctgcattaaaccccccacaaaccaatggatgcaaacgaatagcacgtccttctat
taagatgggttgaaatgcctgtatacctagcctatgcgaagtaggtgcccgattcaatag
tatggggtgaccccgcataacttctcgaagaacttcccatataatggggtctccttttcg
tatcatatttttagctgatcgcagattagaagcaagatgtcatccaatcaagttacgaat
tacaaatatttgaaaaagttcgattgacatttctcgaggtaatccacattgatgtaatga
aagagatgggcctacgacaataacagaacggcctgagtagtcgactcgctttccgagcaa
gttctcgcgaaatcgtccttctttgccttcaataaactctgaaaatgacttgtagggtct
attgttaatatctctcattggttgcccacgtataccattatcgatgagagcatctacagc
ttcttgaataagccttttctgacagacgattaatccctccggcgtaaattcactgcccga
taagaattcaacaagagtattatttcgataaattacttttctataaagctcgttaaggtc
agaagtaactagttcaccttcatatgattcaactattggtctcaattcaggtggaagaac
cggcaaaatctctaaaaccatccattctggttttagatttgtccgtaaaaaatccttagc
taatttcatccgtctaaccagaaggtcttttctcctttgaattgttcgatcttcccattc
attaccgataggcttttgctttgctaacgactgccattccaaatatgcacgatgaagaac
attttgaaggtccaaaccagtcaatccttttttgatggcatcgcccccggtggcgatttc
gttaccttgaagcgtttcataatttcgagtagaaaaaaaagcaggaagtatgtttctcca
agatcggtcttcataattgaataaaccccgcaatcttaatagattggccctatcggccac
gggcctagcaataaaaagattgggatagatcggatggcga-cccccccttagaatcggac
gtgattgtttcctctcatccggctcgaataactaatcataaaattgcttcaaatttacgg
-----ttttgagacgtgttaacaccatctttttaaagataaagtagttgttcattactcg
gatttcaattctttctttttcgagtagtctttgatc-----ccccgtattaattgattta
ccaaaaaagaaagaatc----ttttatttcctatctttttcttagtttaatcgtaggctg
gagatatttcccttgttctcaatgcgatcaattccctctttgggtttccactccacttcg
atggctgctaattagattgaac-aaaagatcaatgcgatgtttagattttcataaccatc
ttttt-cttttttctctatatctagtagaatactatttagattagaaaatcttctctttt
tct---aaaaaagagaac--aaagaaagaaaaagaaagctgaaggactttattaaagaag
acctgattcttaatctatcaactgaaatgagactagtttttacgaagcccaatcgctaga
-----ttttttgttaaaatttaaccatggaggagattcccaattatacacgcggtagctt
ttaccccgagttagacaataatactcgatcgacgcgagaaacatgtcggttagaggcttt
ccacttttacttggaatgacagtttacggctaatctgtagtgatcgacatatacaatcga
gtcacacatcgcaatatactgggctttctggttctttaagaggtttagcaagtagatttg
caacataactaggaattcgtttcaaaaaccacacatgagtgactggacacgcaagtttaa
tgtatcccattcgatatcttcgaacccgggagtcaataaactcaactccacaatgtttgc
acaatttagaatctttctcttcgttatcgacagatcgataatttccacacgcacaaacgc
cgctttttaggggtccgagtatcctttcacgaaatgagccatctctctctggtttatgag
tcttgtgatgcaacgtgtaaggttaatcgacttgcccaacgatgtccccattgggtaact
ctctctcagcccaactacgaatctgttcgggagaagccagtccaatttggagttgctgat
aatttgctcgatgaatcatattataaaaagttttgattaattactcgcgaaagaagtttc
aattaaatatcaaatgttttcactctttctctccaaatcttcttcaatgataaagttgta
ctctaggtttaaacccatgcaacgtaactctcgaactagcaatcggaaagattctggaac
ggtattgggcttagaaacaggttttccagtcataattgcactaagtaccttgtaacgagc
ctgaatatgatctgatttaattgtaagcatttcttgcgacgtataagacactccaaaacc
ctccaaagcccgtacttccatttctccaacccgctgtccccctcgtctggatcttccctt
gagaggttgctgtgtaacaagtgcgtacggtccgctcgatctcgcgtgaattttatcgtc
gacctgatgaatcagtttcatcatatatccctttccaattgtaataggttgcacaaagga
ttcacctgttcgtccatcgatcaatcgactctttccggggtgatcaggttcaaataacca
cggattatgggcggtcacacttgctctacaaagttctgcaagtactagttttctagaggc
ttcccgctcatacctttcatcaaaaggtactatacgataatgggtttttagaaactcccc
ggctaacccaagtaggcattcgaaaatttgtcccacattcattcatgagggtactcctaa
aggacttaatatcatgtcgactggtgttccatcttgcaaataaggcatatcctgtctagg
caatatttttgacgcaatacctttatttccatgtctgccagctatcttatcacctacttg
tatcttacgcttttacaatatataaatatgaataacttctaaatcgttcgaagtatcatc
ttcgggataaacccacctgacatcaatgactcgacctcttccaccaatcggaactttaag
gcagctttctcttgcattaattaattgtataccgaaaatggcttgtaataatcttccttc
cggagcacgtgatgaatctgtcccctcttgaggcgtcagtttgccaaccaaggcatctcc
cgcttctacccaagatcctgattctacgatcccattatcatctagatgtcgaagtttgta
actatccaattgaggtatttgcttagtaaccctttcaggaccctgatttgttgtgcagac
ttcaacttcatgtctttcaatgtgaaaggatgtgaagatatcttcgtatattagtcgttc
gctaatcaatactgcatcttcaaagttgtagccttcccacggcatgtaggctactaggat
atttttacccaaagccaattctcccccggcagttgctgccccatccaatagaacttctcc
gcgtttcgataattctcccactaaaaccgtggaattttggtgtatacaggtgttgctgct
ggaacgctcatatatctttaatcgattagttgtaacatgtgaaactacgtcattgcttgg
tctttcgtcgattgatagtagttcaatcaaattgccatcaatagatcggatttctccttc
tcgttcagatacaattacacttccagaatctgaagctacttaactttctaacccagttcc
tacaaaacatctttcggaagtaaccaatggaactgcctgacgttgcatagtagaacccat
taaggcgcggttcgcgtcattatgctcaatgaatggaataagcgaagctccaacagaaaa
ataatgcaagggatgaatgcttcggaaatcaacctgttcccaaaggacgctgagaaactc
ttgttgatatcgaaccagtataagctctttttccctagctctccattgggatattaatga
attttcagttgctattcggtagtaatcatcttcagtaggggatgagtatattaattgctc
tttttcggatgattccgaaattttgaggtatgggctttgcaaagatccggagttgctaac
ttctgcctgaatggctagtgatgaaatgaggccagcattcatgccttccgatgtttcgat
tgggcagatacggccatagtgactaaaatgaatatctctagcttgaaaactggcggttcg
ccgtgtcaatccgccgggacctacggaacttaatttccgtttatgcaccagttctgatag
tggatttatttggtctagaaattgtgataggggatgtgatccaaaaaactccttgaaagt
tgctattactggtgtaggcgttactaatccccgtggatttaccccgcgtttgcgcctaac
ggccctagatagattttgtcgaatcgaattttctaaacgagttagggccaacctcaattg
ttcttgaagtaaatctgcgacagatcgaacacgtctattttttagatgatctatatcatc
aaggttgcccattccgtaacttatttctattgaatgatctgcggctgctaatatgtcttg
gggcaataaaaaatattcctcttcgggtacgtcaagagttagtttgatatttaggtttcg
tcgaccaattcgtcccaactcaaacctatgctgggaaaacctcttctataactccttaaa
tatagattctgagaatgaaatatccgcatctgtagcagaatatgaatgtttataaagttc
tgctgtagcatcctccgacgattcgacagctccttcttgtttctttaacatatttgaaaa
aatcttggggtaacgagcattttgcaagatatctatgttgcttaaacccatagctattaa
taagatcaagatggatatctttttctttttgctgatacgaatccaaattttatcttttct
atctatttctaatttgaatctccctccccgatccgaaattacagtgctagtatatgtgga
aattcctttctgatcggattcttggctatagtaaataccgggacttctcaagatttgact
gactaaaaccctggcaaccccattaataataaatgtccccttcgaattcatccagggaat
agatccggaccgcacgtcttcttcttgtactactccatttccgctatgaatcaattaaac
tggtacatatggatcagatgagtatgtgacacattgatacacgacatctctctcttcgac
tgaaggttgcgtcaattgatactgtctactaataactcagaattcgacttccttatctgt
atcttcaattttcggaaaattttcaagttcttcaagtaacctttcatgaacaaatcgatt
aaagccttcaaattgaatttgtgcaagttctggtagtacgggcatagtttcacctcctt-
------ctaacaaagtattgaatcgatactca-----tcccgattaagaatatatcaatt
agatttccatacttttatcttc-------ttatggatgggaagttgaataaccag----c
ctcctttcctaaaaaataagaaaagaagag----aaaaaagaagtaaaataaaaatagaa
tcaactaatttcctctctttttt-------------tttcttttctacacaaccaattta
tcataaatattaatatgacaatatttaaacaagaagggtgtaaggaaagttatattgtac
ctcttagatga-gttttttgcaccagaaatgaaatcattttcatgagctgtaaatgagga
agatctgtgcgatccaagacaagattagtagaaataatgaggcaaa------cttattct
atccaaattatttcta--------------------------------------------
--ataaatacgtagcagttaaacgagtttaataattatatcatgtaaaggat--------
----tttgattaccagagaaaggttgaaaaataga-aaatgctcc-cctttctaggg--t
atcaactaacttcgtctcaaaaattttaatcaaat--gacttgaaatttctaaaa-----
aggaa--------attatttg--acaaaataaat-----------aacaaaaaagagaag
aggaaatattgttgactccgagtctattgctccatagactcgaatcaaattaattagtgg
gattgtagttcaatcggttagagcaccgccctgtcaaggcggaagttgcgggttcgagac
ccgtcaatcccgataaactccgat----aagatatactagattaaaattcacttta----
--aggctcggacttgggtcgagctggattcgaaccagcgtaggcgtcgccagcggattta
cagtccgtccccattaaccgctcgagcatcgacccag----aattgagaaattaataccc
ccaggggaattcgaatccccgtcgcctccgtgaaagggaggcgtcctaggcctctagacg
atgggggcccagccacctc-ttagatagattaagattatttcctatcaattgtcaattta
aaaaaactaaca-----------------------------aaaaaaaaagatgaaagaa
tccataaaagatgagagaatccattttt--------------------------------
------------ctaataatctaaattggag-----ttgcagtaccactagaagtaa---
---------------------------taatgatagaagtaataatgatttcaatcattt
ctctatttatc-attaatatgaattcaactactt-agagcgattaagcaatgattataaa
acagacacgttaggctgata-cttttcaaaaacgaacaa-taggtattctcgatatttca
tttcgtgatatactatg------------------------------------taatcaa
tatcgaagattcaaa-ttcgatatttttgtttctaattgattagctaataattcggtcga
cccgagtagttaagaaaagatgatttatgatagaatccgagag-ctttttcgacaaaacc
gctcgagctattttccaactgatgatttgaacta-caatatggaagtaaacattctcgcg
tttgtagctactgcacttttcattccgatcccgacagcttttctgcttattctttacatt
caaacagccgcacagaataactaatacttgg----taacttatttgactaccaaatt-tg
tcaataaatcttcatatccaagagcaacagataaagaggt-----aaaagaagaaggtac
catctgttcttcattcgtgaaatggagcaatgcacaaaccgctactcc---------tgt
tttgtatgaaattttttcact---------------accgttattgttagtaacaactta
tagtaataatttatttttcacgtagtgctctttttgattagc-ttttttctgtcagtcag
agtctatgcttttc-tatattgtttccatctttctgaataccgcgtattattcattattc
caaaataaaattgctcaaaattgatagatcaaaaaggtgatctatcaattttttttt---
---------------------------------tttacaaatctgattttgatccaatgt
tttgatccaatgactaatagtaggcggctata-catttggatatactttctaga-----a
t------------gagtcaacttct--agaaaccaagaaa--aaagaagtgaaatatccg
gatcaaaagtatggtccccaaaaa----------acggttattccctgtctttcattatg
agtacagttata-tcgtcagacaaaacaattaaatattgaattaacaa----agttatga
cctaacaatgaacaaagtaggttcttgctcgtagt----aaagaaagagatcagtctatt
gaaatactagatttctccattttgttgctttcattcttttttaaaggtg--gcaaaaata
aatgggg----aaggagaaggaaaagatatcagtttattctaaacattttggtaatttta
tcttcaatccg-----atgtaaaataat-tttttagcactcgttcgttagttagtaagaa
ctatggag-aaagggtggatgaaataacccccggctgta----ccacccctttcactcaa
ctacaaagtggaaaaacacgaatcaatggtttcatcatgactgcatgtatgctccgcg--
-----------aagcgggctactaaagggacggttaacca-tttgttacaaaccgcttcg
tccccaaactacaagtgaaagggaaaatgtaaaaatcaccgtcaaggcagcccaagctat
agtaactaagtccatagttgtaattcctatctacttactctctcgatttttattaattac
taattagttataagtccaaatataaaacaaagcttgaaaaagc-ttaaaacctgttgc--
---------agacacatactttgatgaaagactttactaacaagataggctgtctgtgta
aac--tcttc--------ttctttttttaatggtaccggttggccgcccgcccttaaaag
attttgatgatttataccttctgattaccaattaatgatatactaaattaggattgttta
tgcgtgacgcatcgagacacatgaaatgtgataggctataacaagctatagagcacctca
acctgtatccgatttcgtcgcaataaacaatccctcttataaacaatccctcttaaagac
aaa-tttcttaactgaactgagtaaatccaagtaaattaactagatttagttcctcctcg
ttataagaggctatcttgttaggcgacacccagattcgaactggggcattaaggatttgc
agtcctccgtcttaccgcttgactatatcg--------ccctttgctagtagcaaacagt
gcctatcgaaacataaacaacat-caaattggattg-ttggatagcatgtaaataacgtg
agtatcttaataatgcctagtactt-ctactagtaataagtatattacttgccataaaaa
ttagcaagtagttagattagctgccccctccctcc------tctaccccaacctaggcaa
attgcctag-ggtatacaatttattgccatatgtttgattacaaaatggctacttcgaca
aac-----------ttttttgccttgaa----acctaattgcattcg-----aggtaaaa
cataatattaaaataataagaattagataagtctcc------------------------
-----gcttctaatcaattagtaattgattgattaacatttcaagtttttccttcttttt
aagtttt----ttattaattaat----aaaaattaatagtatttcatcattc--------
--tttctttttctcaggcatatctatatatgtgacagaatctatttgttttat-----ac
gatataggcggatagcgggaatcgaacccgcgtcatctccttggcaaagagatattttac
cattcaactatatccgcataatctgttatatcatcttaatcctgtcatggaatttgat--
---aaaagaagaagaagtttgcgta-----cgtatttatttctagatttagagatgaaaa
ttc--caatctatgggggaagtgggcaaacctagatccactttactaa----ctactaag
tggaaattgactatactatgactatgtctagctattttatatagatttcta-tcagtaaa
aatcttttgtatttggcaactccacccgtaacgtcaaattacgagaggagaaaccaaaac
aatacaaaatcttaattaagaaataaacgaattaagtatacctaccaaaaaaactgatcc
aatccataatgacgcccctgaaaaaactatatttttattgttggaccagccatcagggga
tgcaaaagcaacgggcactccaacaactagtaaaaatgaagtggcaattaatgcaaataa
agccaattggaacgcgatagtcataattcaaattatttccctac-----taaggtatagg
ctgtttgttcgtaccatccaatcctcatccaatggaactctcggttcaccacgaattact
ttgttgacgaggcgcggagacccttctatt-tttatcactaactgcctcaaatctcatga
ggtttt-----tgttgattactaattggtttagcttccggcagtagggatgattatac--
----gtaatagctttacggtcagaattg-ttttcactctg------catctttcacggt-
----aaagtttcat----------taaagaaaagttatatc-tatcaatatctcatttct
atctaaaatagatactaaaataaatagatgttggatattttctaatcgattatcagaagt
atttaagaagaataatttctaccccggactatcggataacctttaagtataaccaggaga
gatggtcgagcggtttaaggctccagtcttgaaaactggcatggtaac-aaaatgctatc
gagggttcgaatccctctctctcctactttgtgta----gcagtgtagcgatgtagcaaa
-----aaaagattggacagaaggaataataatactaattagttattcttagtgccgtgcc
gcaaaatacctctctttaatacctctctttatcctatgaaacttggaattaagtg--aaa
tagtacagattaccttattcaggtagcaaaaccccatctatctg---gtcaaatattaga
tagatggggttttgctacctgaataaggtaatgagcctggcactgacctaaagtatatat
atatatat---atatacctatctttctaacaagaaaaagg--------------------
---atcgaaacgaggatctatattatgtctccatcatctcaacatagattctcaag----
------------------ccttaattaagaggtgtcatagaaagaacgggttcggtatct
cggtcaattcccttttcaaacccggctgcggctgcacgagccctacccgcgtgccataaa
tgacccacgaaaaaaaagaatccaaggacgaagtgagaggttgccaaccaactccgagga
gatacatagtttacggcgttaatctcggtagctaccccacctacggagtttagagagcct
aggggagcgtgagtcatatactccgcggatcgtcgctcctgccagggttgtatatccttc
ttcaacttactaagatctaaaccgttggggccccttaaaggctctaaccaaggagcgcga
aggtcccagaagcgcatggtttcgcctccaaaaatgatttctcccgtaggggaacgcatc
aggtatttacctaacccagtggggccttgggcggaacctatgttagcaccgagacgttgg
tccctgacaagaaaagtaaaagcttgtgcttgagaagcttctggaccagtaggaccataa
aattcactaggatatgctgtgttgttaaaccaaacaaaacagcaggcggtgaatccaaag
atggcaagagctcccaagctataggatagataagcttccccggaccataccaaagcacga
cgagcccaggcagagggttttgttaatatgtgccaaattccaccaaaaaggcagatggat
cccaaccaaacatgtcccccaatgatatcttccagattatccacacttgcaatccaccct
tctcccccaaaaggagatttcagtaggtaaccaaaaataatattagggcttaaagtgaga
tttgcaatctctctcacatccccacccccgggtgcccatgtgtcgtacaatcctccaaag
taaagtgctttgaaaactagtagaaaagccccaagacctagtagtattaaatgaataccg
agaattgtggtcatcttattcttatctttccaagtataaccaaagaaaggaaaagattcc
tctaacgtttcgggaccaattaaggcgtgatatataccaccaaatcccaagactgcggaa
gaaatcagatggagtactccagaaacaaagtagggaaaggtatcgattacttccccgcca
ggacccactccccaacccagagtagccaagtggggaagtaggattaatccctgctcatac
ataggtttctctgatacaaagtgagccacttcaaacaaattcatagatccagcccagaaa
acaatcaggcctgcatgagctacgtgggcaccaagcaatttaccagacagattaattagt
cgggcgttgccggcccaccaggcaaaacctgtggtttcctgatcgcggccaccgagcgaa
agggttccattaaagagcgtttccacggggtaaaacctcctcgggaaatacaaggttttc
gtggggctgatcctgagctgccatccaggcacggataccctcgtttagtaatatattttt
tgtgtaaaaagtctcaaattcgggatcttctgctgcacgaatttcttgggagacaaaatc
gtacgcacgtaaatttagggcgagaccaactactccaatagcactcatccataaacctgt
cactggcacaaataacatgaagaagtgtaaccaacgtttgttggagaaagcaacaccaaa
tatttgggaccaaaaacgatttgcggttaccattgaataagtttcctcagactgagttgg
attgaacgctcgaaatgtgtttgcgccgtcaccatcttcgaataaagtattttcaactgt
agcaccgtggatggcacataatagggccgcgccaaggactcctgcaacccccatcatatg
aaatggattcaaagtccaattatgaaaaccttgaaaaaataaaataaatcggaagatagc
ggctacgccaaaactgggtgcgaaaaaccaaccagattgtcccaaagggtaaaccaaaaa
taccgatacaaaaaccgcaattggagcggagaaagctattgcgttgtaagggcgtagctg
tacagacctcgcaagttcaaattgtcgtaacataaaaccgattagagcaaaggagccgtg
tagagcaacaaaagtccataaaccccctaattgacaccagcgggtaaaatctccttgtgc
ttcggggccccacaaaaggagtaaggagtgggccaaactattagcaggagtggagaccgc
agcagtcaagaagttgcatccctccaagtaagagctagctaatccgtgggtataccatga
ggtaacaaaagttgtacctgtgaaccaaccgcccaaagcaaaataggcggtaggaaaaag
taggaggccagaccaacccacgaagacaaaacggtctcttcttagccagtcatccatact
atcaaataaatcttttggctccttggaagattttccgatggcaatggtcatattcattcc
ctcattcagctcctcaaacaatttttgggtt---cccc-----cttcttttttctttttc
aagccatcacgtggtgtagttctgccgcttcggggtgaaggggtgaaataaaactgaccc
gcc-gagaagttattcttcccgggaagtcatttatg-----acagcggagtactcctagg
agttattacacgaaaatgagattttagaactcaaccaggaggttgtattttttcactccg
ttcagtatttc------ttttttccttgcttctagatttctttcctctcttttttgttat
gttatg--tttttttgtccaaccattccttctattttatgctttccctc-tttttttcat
ataattttag-------cttttttgaggcatcttttcccttttacttactggatcctaag
ctgattttgtttggtacgtagttttttgagcagtgggtagacctttcttttcttccgaga
ttttgactttgtt----aacctttcagtcgaattaaaacgactttggaaatccaacctag
cacaaaaaggaaacggagttgcgttcaaagacatctaatggaaaaagaaa---atactag
agcggcgtgaagaacttatactc---------atataagtatat----gtgggtgtggta
tccatccctttttcaaaattatttcgatacttattttaccaatccccaatagaatttgga
aga-ttttctgtttggcttggcc------ccaaataacggt-agtgagtaagcagcatat
tgcagtttaatcctgagtagggtatatgttaaaactactaacatcgaataaaagaatccg
ctgttactatcaaaccccgacgaaaatttgtttctaggtttttggagagaatatagagaa
aat----aggagtgctatatactctaataacttctactaattacgggaaatcatttccat
aagtaaataagaaatttgccacgtcattttacttcattctttaaa--aaag-agaatgaa
aattatacaaatacgtagtttcacatatatatctactta-tatatattgatactgatgtt
gggaattcatattcagttcccgagataggaataacaaaaaaggttctagcattaaaaatt
atatccactttattttcttccctac-----cccccccttttttaatgggtgtcacattac
tcagtgtaccgaaactagttaaataggatacct----taattataagagaaacagt----
----ttaactaaaaaattgaaattgaccgaattccattttagataagataggtaattact
tagttgttataa-tgctcgaaagtagaacttcttt-ttacatcaaaaaagcgacgtgtac
cagaatgtttccataaaaactgaaaaagttcgatccttgtagtttttaaggattcttaat
tagccccttgtcggatttgaaccgacgacttacgccttaccatggcgtcactctacccct
gagttaagggggcctcaaattacaattcct-ttggattgagctccattagacacatcatc
catttt------tgacccatattcttttttctttttttactttttga---aaattagaa-
-----cttgatgaaacagaaaaaaaaaaaca----gttttagtctgaatctaaaacaaga
tggggctatgtttttcaattatacattttacacttt-tatctagaa------------gt
aaatcta------tagatctagatagctttatgtcccatcaagcaacaaagtccagaaaa
gagggcagaaaggataaaaaagatagagaata-caattag------gtaattcttt-ttt
tgatgcgtaacgtcaaatcatttcaatctactaattgattgaaagatttgtaccttcgcg
atatccaatctggtaaaatcaatatcatctctgtcaatgaaatgcaaaaagctgattt--
---agctaagctcgcaaagaaca-tcaagcatcacattactgacgtagataaataattgt
tagcttacttcgcggggacaggatttgaacctgtgacctcaaggttatgagccttgcgag
ctaccaagctgctctaccccgcttagttaatgcttccaacataattattatacatctatt
gtataattacattggatttaaatggaagggactatctaattaacagacttagccatcatt
c------ttcttttttttttctttt-caactagatgagggataaattcccattaccaact
tgatttaaataccccgggcagcagacaagtgtgtaccatttcacgaagtacgtgtctaga
taagccaaagtatcggtaattggatcggggtcgtccggttaggaagcaccggttgcggag
acgaacaggtgcactacttcgcggtaaagattgcaatcttttggaaaagattagtttatc
ctgaattgacgagctacttctaatctgtctcttcaaagattggcgaatggtatgatatct
tttcactaattctttctttcttttttctttttcaataagactcttctttgccataattaa
taaatcagtaaacaggattgggt-----------------------tactactctaaaac
agatcggattcgtaaccaggaatctatatacaaataattagaaaacaaagattcaatccc
tatttctaattatagataaatagatttctgatttttaaattcaattggttgtacaaaata
atgggaggacaaactttatgtggaaataggcaatttggtagtctacaataaaaa-attag
ccaaatttacctgatgtagatgctattagaaaagctgcataggtaaagatgtaacccacg
gagaaatgggctagtcccaccagtcttgcttgaacaatggaaagggcgaccggcttatct
ttccaacgtatcacatttgctaaaggtgttcgttcgtgagcccacgctagagtttcaata
agttcttgccaataacctcgccaagagattggaaacataaatccagtagcccacacgaga
tgtccaaacaagaacatccacgcccatacagataagctgttcataccaaatgggttataa
ccattaataagttgtgaggagttcagccataggtaatctctcaaccatcccattaaatac
gtagaagattcgttgaattgagcggcattcccttgccataaggtgatgtgtttccagtgc
caatagaaggtaacccatccaatggtatttagcatccagaaaacggctaaataaaatgca
tcccaagctgaaatatcgcaagtaccgcctcgcccgggaccatcgcaaggaaaactgtaa
ccaaattcctttttatctggcatcaacttggaaccgcgcgcatccaaagcgcctttgact
aaaatcagtgtagtcgtatgtaagcccaaagcgatggcatggtgaaccaggaaatccccg
ggtccaatcgttagaaatagtgagttgctactactgttaatagcatctaaccaacctggt
aaccataatcctcgaccagcattacttgccggactacctgccgaggagagaagcacatcg
aaaccatataaagttttaccatgagcggattgaatccattgagcaaaaataggttcaata
agaatctgtttctccggagtcccgaaggctagcattacatcgttatggacatagagcccc
aacgtgtggaaacccaggaataaacttgcccaacttaagtgagctattatggcttcttta
tgttctaacattcttgctaagacattatctttattttgttctggatcataatctcgaata
aagaatatagctccgtgtgcgaaggctcctgtcatgataaaaccggcaatatattgatga
tgagtgtataacgcggcttgagtcgtataatcctgtgctataaaagcataagcgggtaga
gaatacatatgttgcgcgactaaagaagtgacaacccccaaagcagctaaagcaagcccc
aattgaaaatgaagagaattgttgactgcatcataaagccctttgtgtccacggcccaac
ttacctcctggcgggatatgagcctccagaatctctttcatactatgcccaataccagag
ttagtcctgtacgtgtggccggcaattataaacacaacggcaatagctaagtggtgatga
gcaatatccgttagccacaaactctgagtttgtggatgaaatccgcccaaaaaggttgaa
atggctgttcccgccccttgagtgctatcaaataaatgattaccagaatcggggttttgc
gcataaacattccattgacccgaaaaaaacggtcccaatccttgagggtgcggagcggca
gtcaataaattaccccatctgacatgcccaccccttgcttcggggatagctacgtgaact
aaatgtcctgtccaagccagagaactcacaccgaaaagccctgaaagatggtgattgagc
cgggattcagcatttttgaaccaagaaatgcttggtttccatttaggttgcaaatgtaac
cagctagctagtaagaatgaagcagaaatagctagtagaaaaatagctccagtatagaga
tcttggttattgcgtagaccaatagtgtaccaccattggtaaacacccgagtaggcaata
ttgactggaaccgcagcgccccctcgagtgtaggattcgacagctggttgaccaaaatga
ggatcccaaatggcatgagcaatgggtctcacatgtagcgggtcccgtacccacgcttca
aaattaccctgccaagccacgtggaacaagttcccagaggtccagagaaagatgatagct
aattgaccaaaatgggatgcaaatattttttggtatagacgttcctcggtaatatcgtca
tgactctcgaagtcgtgggcagtggctataccaaaccagatacgacgagtagtcgggtct
tgggatagaccccggctgaactgtggaaatcttgatgccgtaatgtttctcaaatcctcc
tagccattat------cccactgcaataattctcgccaggaagaacgcccacgtcgtggc
gattccacccagaaggtagtgagttactcccacggcacgcccctggataatactcagggc
cctaggttgagtgacgggggcaacctttaacttattatgagcccaaacaatggattcaat
aagttcttgccagtatccacgaccactaaataaaaacatcaaactgaaagcccaaacgaa
atgagcccccaaaaatataagaccatatgcggataacgaagaaccataggattgaatgac
ttgggaagcctgtgcccacaaaaaatctcgcaaccatccattaatcgttgttgaactttg
cgcaaaatttcccccagtaatgtggtttaccaccccctgttcgcttatactaccccaaac
atcggattgcattttccaactaaagtgaaatataactactgagattgagttgtacatcca
aaataaccccaggaaaacgtgatcccaagccgatacttgacaggtgcctcctctgccagg
accatcgcagggaaaacgaaaaccaagatttgctttatcgggtattagtcgggagctgcg
tgcaaataaaacaccttttagtaatattaaaacagtaacgtggatagtaaatgcatgaat
atggtgtaccaaaaaatcggcagtacctaatggaattggggccatggcaactttgccggc
tacagcaattaagtcgttgtaaccccagcttaaactagtactcgctgcggcattaggcgc
ggttgatccgggagccaaggcgtgagtattttgcacccactgagcaaataccggttgtaa
ttgaatagcggcatctgagaacatatcttgagggcgccccaaggcgctcatggtatcatt
atggatgtataaaccgaagctgtgaaaacctaggaaaatgcatacccagttgagatgtga
aattattgcatcgcgatgccgaataacgcgatctaagagattgttatattgggttgtcgg
atcataatctcttaccataaagatagccgcgtgtgcagctgcgccaacgactagaaatcc
tcctatccacatatgatgtgtaaacagggaaagttgtgtggcataatcggtagccaagta
aggatacgggggcatcgcatacatatgatgggacacaataatggttaaagaacctagcat
agcaagattgattgctaattgagcatgccacgaacttgttagaatttcgtagagaccttt
gtggccttcacccgtgaagggacctttatgagcttccaaaatctctttcgtactatgtcc
gataccccagttggttctatacatgtgaccagctaccaaaaagagtacggcaatggctaa
atggtgatgcgcagtatcagtcagccacaaacctcccgttactgggttcaaacctccgcg
aaaagtcaaaaaatctgagtattctgaccagttgagggtaaaaaacggaatgagtccttt
cgcaaaacttggatacgcttgagccataagatcacgattaagaatcagttcgtggggaag
gggtatttcttttgggtcaacccccgcatctaagagctgattaattggtagtgaaacatg
tatttgatgtcccgcccaagctagagatcccaaccccaatagacccgccaaatggtgatt
tagcattgattcaacattctggaaccaagccaatttgggggcagctttgtggtaatgaaa
ccaaccggcgaaaaacattaatccggcgaggattgaagcacccacagctgtgcaatagag
ctgcaattcactagttattccagaagctcgccaaagttggaaaaatccagacgttatctg
tacaccctgaaaacctccaccaacatctccattgagtatctcttgacccacgattggcca
aacaacctgggcactaggttttacatgagtaggatcattaagccacgcttcataattaga
gaagcgggccccgtgaaagtacatgccactcaaccaaatgagaataatagctaattgacc
aaaatgggcaccaaatattttacgggatatatcctccaaatcatttgtatggctgtcaaa
atcgtgggcatcggcatgtaagttccaaatccatgtggtggtattggggcccttagctaa
actcttcgagaaatgtccgggttgggcccatctctcaaaagatgtttttacgggatcttt
ttccaccataatcttgacttctggttctggcgaacgaatagtcatcgggactctcctctc
ttcggtcaagggatagcaacaacctaccaacggtagatactaaacttgtaagaactagag
tttttaccaacatgtagtaatctat-tcccttttctactgagttta-aaatgagcttgaa
actcaagcagccgctataaataaattatgcacggcagtctttttatggcattattacatg
gcccaatagtgcccaacggactttataagggtgatcgtacgtttagtaaggggagaggta
acaaggtttgtgtcgagcaagcaataatttctatctattaactctatttattaacct---
-ttctatctcatg-cccccccc------------ccctttttcattaattaaacgaagaa
aggcgtcctgtaatttttaaccgattctgtgcttcaatgtaattgccaggggaaagtgct
attgcctgtttccaatattcagcagcttgatcgaaccaagcctccgaaacctccaaattt
ccttggttaatggcctgttcccctcgatcagaatgggtgattt-------------cttt
tttcaaaccccctcctttagaaccgaacttggaggtttcccacctcatacggctcaagca
actctgttattagcttctcgtctcctaaccaagttagagaat-----------------t
atttttgaactttgtaggaacttcaggaatagtccggtttttaatttcattcgtcttgag
taaaatcttttccgtactcctagtt----------aaaaaacataagaaaaggattaaaa
ggatccttcggcactaactacctatctcaatgtagatctctcttctct--ctctttttaa
ttagagtaatctttcttttaggatttgatgctacaccgcggcccgtcaattatttttttt
tttcccaattgtatctactacagaaacagattgtataacttctttgatggaccaatctcg
ttgcatcaacccaaaatttcaatggtgaatctttgcgatgctttattttccgattcagg-
----tagttatccatgaga-agttaggctatctacctttttaaaacccagattgttttga
aagatgccaaatcccgcaactcgagacagctcctgtttggaagtatgcttgggggaagcc
cgcattggttgagtatttgtaaaccggagaatcttgaagcgtaggtagtcgcacgtggtg
acagatcacagccatattattaaaagcttgtggcagaaaagaatttcgctccggtgcttg
aaagtaatattccaaagctcttgcatgttttccattacttgtatgagtgaggcctatgtt
gtaaagtatgtagcttcggtcgtaagagtcaacctctaaacgcatggcttcataatagct
tcataaagcttctgcatattctccttcagattgggccgacatccgttacggttgtttata
aaaataagccccgtttcaaaaccgtacatgagattctcaactcatacggctccccc-cac
tcgatttacgt-aaaataagtaaaaattttaactatgtcattgtttagacttttaatctt
tgagtaggggttagcgtctcatgaaactgatatctaaccatccttctccaaaagtatttt
tatctttaagacggttacgccacttcttttattacggcgccaccggc----agcaataaa
tcccctggtaaattcttcgttcccaacattctcttttttcgggggattattcacctcagc
aatctccgatgattttaagggtatccaaattacaaacgggatgggtgcttgttaccccaa
tcattatattgtccttaccacaatttcgaag-ttatcgaaaatcggcaacatacgtcaaa
gccaaaatttgttattatcgtagattttgtgttgccgattcctccacgtagtgctagccc
ccc-------gctcgtgtttactcataaaaaatgccatgtgttatacatcaaattatgga
tttaaccccttgcttacttgatatcaaaatccgtagaaatggaaatcgtagcttccgagg
ctgcatcaatcgtggatacgcgattagagggttcgttcaaaaatcgaaacagacctt-aa
aaaaatgtgggtttttgaaa-gaagctataactatttcaattattagtaaatag---tga
tagattgcctgcctcatcgaatcgcgccatccctataatacgtaaaagcttctctttctc
tcttagtggtaggtaggatttgcagtagaatatccgctagaactgtaaaagttttgtcaa
taaagttgtcatttctctgagatctaggcataatcaaa-tcgactccttgttt-------
----tttttt---------------gcaccccctgttacttgttagtagtataacaattg
aaattgcaaaaagaaaaagagatgtttagacaatactataaaaaaaaagagaggcaataa
tggatgggacaagcctttttaccta-tctctt-tcttctttgatttgtatttcagca-aa
agattagttttaaccactattcaggagtcacttgttattttgctaccaaaatacctaaaa
tatgtcaaattagtttagttggtaaagctcaataca-------ggaagggtggccgagcg
gtttaaggcgtagcaccggaaatgctaagtagagtcttatctaccgagggttcaaatccc
tccctttcctatctttatttttacctacccaaggttatatttattca------tttttta
tcaaa-atctagctaaattgtcgattcaaaacaaagagacaggctg-----gagtcagat
tttcaaatcaagtcagacaactttgaagaagccgaagaaccattttaatacaaacaa-tc
ggtaattcttcggttaatc-t-----aagaatttggttgaagtgatatggacg-------
---ggtgattcagatatttacaccgaatcgtgtgccaaa--------ttaatttgccc--
---------aaaaatagaacatttctatctaaggtaaaagattatgatttagattatgct
ccaaacagaatgaacaagctacatcgaaaaacttttgcatcttcctcagtaaattgctta
ttgactttgactatcctaagtcttttgcataaattctaattgtaaaaacctccaatttat
cttttagtaaaatactaatttaatgaatgatcactaggctttgcgggagtaatactcaac
aactaataattcatttatattcaaattaacagattctcgattggcgatacaattcaccaa
tcctgttggcttgtcgtcttccgataaagaaatagttaagtaatccggtgttttgtccc-
--ccccagtaaacttattttttaatgcattatacgaagttggtcgatttcgaacagtaat
gctatcttttggtttacaacgataacttggtatatctacaacacaactgttcactaagat
atgtctgtgagtaactagctgcctagcggcaggaaccgtagaagcaagacctaaatgaaa
aataatgttatctagacgcatctcaagcaattgtagtagtacttggcccgttgaaccttt
agcttttctagcgacacgtacatagtttagtagttagcgttctgttaatccataattaaa
acgtaatctttgtttagtctccaaacgcacacaaaattgagagatcttttttgaagctga
ttgatcggtagcgactcgaaattctcccaaattgggtattttacttttccctccaaatcc
tggcaaattttttagacgacgtatcagtttcaaacgaggtcctcggtagcgagacatgaa
aactccttttctgtaaacgttttataattaactgatgggatgaacacaggaatattaccc
aatactgctgtgtcagcaaataaaatgggaatcaataagattagctatctgtgacaatca
taacatatgagtaataactagtaaacattcaatttgtttcaaa-aattgaagaggatatc
gaggtgggcg--------------------------------------------------
------------------------------------------------------------
------------------------------------------------------------
------------------------------------------------------------
------------------------------------------------------------
------------------------------------------------------------
------------------------------------------------------------
------------------------------------------------------------
------------------------------------------------------------
------------------------------------------------------------
------------------------------------------------------------
------------------------------------------------------------
------------------------------------------------------------
------------------------------------------------------------
------------------------------------------------------------
------------------------------------------------------------
------------------------------------------------------------
------------------------------------------------------------
------------------------------------------------------------
------------------------------------------------------------
------------------------------------------------------------
------------------------------------------------------------
------------------------------------------------------------
------------------------------------------------------------
------------------------------------------------------------
------------------------------------------------------------
------------------------------------------------------------
------------------------------------------------------------
------------------------------------------------------------
------------------------------------------------------------
------------------------------------------------------------
------------------------------------------------------------
------------------------------------------------------------
------------------------------------------------------------
------------------------------------------------------------
------------------------------------------------------------
------------------------------------------------------------
------------------------------------------------------------
------------------------------------------------------------
------------------------------------------------------------
------------------------------------------------------------
------------------------------------------------------------
------------------------------------------------------------
------------------------------------------------------------
------------------------------------------------------------
------------------------------------------------------------
------------------------------------------------------------
------------------------------------------------------------
------------------------------------------------------------
------------------------------------------------------------
------------------------------------------------------------
------------------------------------------------------------
------------------------------------------------------------
------------------------------------------------------------
------------------------------------------------------------
------------------------------------------------------------
------------------------------------------------------------
------------------------------------------------------------
------------------------------------------------------------
------------------------------------------------------------
------------------------------------------------------------
------------------------------------------------------------
------------------------------------------------------------
------------------------------------------------------------
------------------------------------------------------------
------------------------------------------------------------
------------------------------------------------------------
------------------------------------------------------------
------------------------------------------------------------
------------------------------------------------------------
------------------------------------------------------------
------------------------------------------------------------
------------------------------------------------------------
------------------------------------------------------------
------------------------------------------------------------
------------------------------------------------------------
------------------------------------------------------------
------------------------------------------------------------
------------------------------------------------------------
------------------------------------------------------------
------------------------------------------------------------
------------------------------------------------------------
------------------------------------------------------------
------------------------------------------------------------
------------------------------------------------------------
------------------------------------------------------------
------------------------------------------------------------
------------------------------------------------------------
------------------------------------------------------------
------------------------------------------------------------
------------------------------------------------------------
------------------------------------------------------------
------------------------------------------------------------
------------------------------------------------------------
------------------------------------------------------------
------------------------------------------------------------
------------------------------------------------------------
------------------------------------------------------------
------------------------------------------------------------
------------------------------------------------------------
------------------------------------------------------------
------------------------------------------------------------
------------------------------------------------------------
------------------------------------------------------------
------------------------------------------------------------
------------------------------------------------------------
------------------------------------------------------------
------------------------------------------------------------
------------------------------------------------------------
------------------------------------------------------------
------------------------------------------------------------
------------------------------------------------------------
------------------------------------------------------------
------------------------------------------------------------
------------------------------------------------------------
------------------------------------------------------------
------------------------------------------------------------
------------------------------------------------------------
------------------------------------------------------------
------------------------------------------------------------
------------------------------------------------------------
------------------------------------------------------------
------------------------------------------------------------
------------------------------------------------------------
------------------------------------------------------------
------------------------------------------------------------
------------------------------------------------------------
------------------------------------------------------------
------------------------------------------------------------
------------------------------------------------------------
------------------------------------------------------------
------------------------------------------------------------
------------------------------------------------------------
------------------------------------------------------------
------------------------------------------------------------
------------------------------------------------------------
------------------------------------------------------------
------------------------------------------------------------
------------------------------------------------------------
------------------------------------------------------------
------------------------------------------------------------
------------------------------------------------------------
------------------------------------------------------------
------------------------------------------------------------
------------------------------------------------------------
------------------------------------------------------------
------------------------------------------------------------
------------------------------------------------------------
------------------------------------------------------------
------------------------------------------------------------
------------------------------------------------------------
------------------------------------------------------------
------------------------------------------------------------
------------------------------------------------------------
------------------------------------------------------------
------------------------------------------------------------
------------------------------------------------------------
------------------------------------------------------------
------------------------------------------------------------
------------------------------------------------------------
------------------------------------------------------------
------------------------------------------------------------
------------------------------------------------------------
------------------------------------------------------------
------------------------------------------------------------
------------------------------------------------------------
------------------------------------------------------------
------------------------------------------------------------
------------------------------------------------------------
------------------------------------------------------------
------------------------------------------------------------
------------------------------------------------------------
-----cctaagcag----------------------------------------------
------------------------------------------------------------
------------------------------------------------------------
------------------------------------------------------------
-------agactac-------caacgattcataatgtcggataaagacgttctagcatat
ccatttacataaagattttgtcaaagatatcaaacttatccacgaatatattgcttcaac
tagtgcatctagatatacttctataatagaa---gttcagttttgacaaagcaattcatc
cgtcgttgacgagttgaattacaccca-ttttcttttttcatttaaagcgtgata---aa
aagagaaatattctgtttttttttatatctctctctttttcaatta--------aaaagt
ttactaaacacatccaaaataatatgcaaacaaaatagcagaaacctaaactaagcggat
tagaattagtaagtataagggcggcaaaagcttcagtttttacatacctacaattatgtg
gttatctctatttt-ttctaagtttgttggggcc------aaatagtggggatatggcgg
aatggtagacgcagcggactcaaccagattgggcctggatgtggagacatatcaagtggc
agcccccagattcaggggaacctgggaccatttattgggcaatcctgagccaaa----tc
ttgtattacccaaacaatttgggcgactaagatagataggtacagagactcaacgggggt
cattccaacgaacaa----------------------aagaactgaatatacaattgttt
tgtttcgctaaccgcatgaaataaaata-------taaaatataagactgagacctagtc
aagataagagtcaagataagagttaagataagaagtttatcttttttcctccatttgaac
ttgaatg-cagatttctcggtttgacgggaactttcattcccaaaattacgataactt--
---ctgttatcgatcaaaaacaaactgctaggtagacccattctacttttgttaatctaa
tacttttatcttagcttttgtacgatcccacttaatttcgacaaaaactatttaacaagc
gaca--------aaaaaaaagaagtaatactctcgtgagtgaagatagagtccgattcta
cgcattttat--------agaagttaggaggagcagcgcaagctgtagtaggacgaaaat
ccgttggtttcacgggaccgtgagggttcgaatccctctatccccagcaaagagatttag
ttaacccaatttagttaacccattgatgtttctgacttctcaaagacactttacaagtga
gccgttcaagcgtctaatatgcttgaatggctcagca--------ccccccccccccccg
---------tcctaatttatttcctgcaaatgtgctatttacatatattaa------cca
catttttaaaagcgat----ataagcattttaact-------agaaaaaaaaactaaagt
gaagagaatacttagttgatttctatttattatttctgtaaatgaattggccgagatagc
tcagtcggtagagcaggggactgaaaatccccgtgtcaccagttcaaatctggttcttgg
catctaactagtttta-------------gaggctgaactagtcct-aatgctat-----
-agaaaactcttcaattctgaagtagct-aatctaaagaatatctcgagatttaggttaa
-tcatttacattt------gacagttctgcttcataatcgtaaaaaatttcaat------
------aaagactaaatggttaaaaatggatcaaaagctaaatcttcatgttagaccaaa
-----ttctctctttttaatctttctacaa-tttaataagcatcctgtaactcgtaaaaa
ttgggtacaacataatctttacgtagaggccaccctacccaactgtcaggcattagtatc
cgcttaaggtgcggatggccctgataaattattcccaacatatcataggattcgcgttct
tggaaatcggagcccttccaaatccagtaaaccgaaggtattctaggctctcttcttggg
acaaagatttttacacaaacctcttcgagttgatccaaatgatctcgtacctgcgttaga
tggtatacactcactagatatcctcccggtgctgaatcataagcacattgagaacgtagg
taattgaaaccataagcatatggggcgacagctacagacaaccaatcctccgatttgact
tgcaaagtctcaacacccctataatcataacctaaaggtcgatgggaaaatttatgtcta
gtcaaccaggcggataatcgaccccgcgcctcaatattcaactgatcttcattgatatta
ttcatattggttgaca----cccctctcctatcttattcatttggaggataaaatatagt
cattaccatatctttactatttatgtttcagacttctgtttaagtttttgaaaattttct
gaaaaatcatgtagtaaaaattttgtgtcacaattagttaattctttattgtagccacct
atatggatgctaggtatgaagcgaaatcgatgatttagactgaaatatttccttctagta
ggacaagatattcgatctggaaagttttctctagcaattttcttacggagttttgttata
gcatcaataatagcttcaggtttgggcgggcaacctggcaaatatatatcgacgggaatt
aatttgtcgaccccgcgaacggtactataggaatctgtggcaaacataccccccgtaatg
gtgcaagctcccatagcaattacatacttcggatcaggcatttgctcgtagagtctcact
aaagatggagccattttcatggttacagtaccagctgtaacaactaggtctgcctgccta
ggactggatctaggtactagaccgtaccgatcgaaatcaaatcgtgaaccaattaaagaa
gcaaactcaatgaagcagcagctggtgccatataaaagtggccacaagctagaaagtctg
gaccagttggaaaaatcactggtattaactaaaaagattgaattttttgatacaccccat
tcagggagcaacggctcgaccgaattcagggggatctttacgctacggggtttaatctca
tctatcccgccttcaacccaatgttcggaagttgataccattcc----------------
------------------------------------------------------------
-----------------gatgctccttttcgccatgcgtgaaccaaaccaactactagta
taaagataaaaatgattacttcgataaaagcaaataaccccaattccctaaaagatacag
cccagggataaagaaaaacggtttcgacgtcggataccgtgaaaaccaaagcaaacatgt
aataacatatctgaaattggatccaagtagttcccttcggttcaatgcccgactcataat
ttgttaacttttccggtccttttcgagtgggggcaacaaatccagaaatcgaagaagcta
aataggggatagatatagatactgatagaaaaatccaaaaggagtcatattgatggagcg
aaaacatttgcatattcccctcgtcttaattc--tttg-ttagttgataaatttgtaaat
ggacaaaatgggattaacctttaacctagggtaggcaattgaaaagtaactaatgtcttg
tcatactgaaaagggtttagggcatataattctttcagggaa----gttgaaaaattagt
ttaattagattagtacttaccccactgataaaaacaaataataaggggttagcctatcat
ttttgagagtagcaatgtcgctttcct-------agtaaaaagaaaaaagattgactaat
tcaca-------------------------------------------------------
------------------------------------------------------------
------------------------------------------------------------
------------------------------------------------------------
------------------------------------------------------------
------------------------------------------------------------
------------------------------------------------------------
------------------------------------------------------------
------------------------------------------------------------
------------------------------------------------------------
------------------------------------------------------------
------------------------------------------------------------
------------------------------------------------------------
------------------------------------------------------------
------------------------------------------------------------
------------------------------------------------------------
------------------------------------------------------------
---------------------------------------------aattttaacaaattt
gtt--taaaaaatgattgatatacatatatatgtatatagaatctaatttatattaaata
gtgaatgaaacttgcaattgtgttcagctacttattagtatataatagaagcatc----t
acattttccatgtaaatcacacacctgagcttcgctaaaaaggaaaaggc----------
-gc--------gttcatcaatcaaattatt-aacagcctacttgactcagcggttagagt
atcgctttcatacggcgagagtcattggttcgaatccaatagtaggtaacgcttactaga
tacc---------acacttactagataccatgatgg------------------------
---ttaaattggtggtatctagtaagttttattgcatatgaaatatatcgaagcaaggct
ttttgtccatatcttaataatattatttacagactgtcga--gaaatagttagtgcttt-
----cgggctg------agaaaaagctcgctaagctacaatcgaagcttctagtctggct
ttcgctcttttaaatgccaagttggcctctattacccttttcttaccctctgctttagct
gagtcagcctgagctgtctgaaaagtttttcgagcttcttcaggatcaatttcggcagct
atctctgcttcattaactaatattgttacctgattattatctatcatagcaaaaccgccc
atcaatgccattgcagaccactggccatcattacgtatttttgaaactcccatatccaac
gctgtaagaagtggtgcatgattaggtaatacaccaatttgaccactattagtggatgaa
acaatttcccaaacctcggaattccaaactattcgattaggggccatcacgcggagattc
agtgtcatctattttattgaccctccacttgtaaagccgcagcttttgcggtagcttcgt
cgatattgccaaccaaataaaaagcttgttcgggaagagtatctaactccccagaaagaa
tcatttgaaatcccttaatggtttccaataaactgacatatttacccggagatccggtga
aaacttccgcgacaaaaaaaggttgtgataagaaacgttctatttttcgagccctagcta
ccgttaatcgatcctcttcagataactcgtctagtccgagaatagctataatatcttgaa
gctctttgtaacgttgtagagtctgcttaaccccctgtgccgtctcatagtgctcctcgc
ctacaatccaaggctgtaacatagtcgaggtcgaatccagcggatctaccgctgggtaga
taccttttgctgctaatccccttgaaagtacagtagtggcgtctaagtgtgcagatgtcg
tggcgggagccgggtcagtcaaatcatccgcaggtacgtaaacagcttgaatggaagtta
ttgatccctctttggtggaagtaattctctcctgcaatgttcccatttctgtacctaagg
tcggttgataacccacggcggaaggcatccggcccagtaacgccgagacttctgatcccg
cctgaacaaatcgaaaaatattgtcaataaataggagtacatcctgtttgttaacatctc
gaaaatattctgccattgttaaagcggttgagccgactctcatacgagctcccggtggtt
cattcatctgaccataaaccaaagctacttttgattcacaaatattttgttcattaataa
cttttgattctttcatttccatgtaaaggtcattaccttcacgtgtgcgttctcctaccc
cgccagatacggatacacctccatgagctttcgcaatattattgattaattccgtaataa
ggaccgtctttccaactccagccccaccaaataacccaatcttgccgcctctacggtacg
gagccagaagatctacaacttttatacccgtttcaaaaatcgataatttggtatctaact
gggtaaatgcaggagcaggcctgtgaatgggaaatgttgtactatttcgaacgggaccca
aattatctacgggttcaccaaggacgttggatattcggccaagagtagtttcaccaacag
gaacactgaggggggctcccgtatcaacagcacccatacctctcatcaaaccgtctgtag
cactcatagctacagctcgtacttcattattgcctagtaattgttggacttcacaagtaa
catcaatttgctgcccggctggattttgccccttgactactagtgagttgtaaatattag
gcatcttccccggtgaggaagccacatccaacactggtccaatgatctgagtgatgtaac
ccacatttttttccaccaattcagaaatttcgaaagagagggaactggttttcataacta
tactatctcggtgtattatctctatttgattagtgaatcggtagaaatgt--------tt
tgtatcttagcgtcgagtgggtcatggcagaggaaaaatcaatgttttttttttccacgc
atttccctttatttcaacct-ttttacagatgtagctatagataaatgacata-------
-gggggg--ggaagaggctgcaccgtggatcaagcagaccccctct-------------a
ttgtttagtatacgatcgataaactggaatctgcgcctatacgttgaatagtcattattg
gggtgcacattttgcttactttatctttttctctttc-ttcttttttttttcttattttt
caaataagattgatcaataaacggagggattggcaattatgtagtttctatttcactgaa
tagtctaatcgccaagagattccctagtc------aatgtatcggaatgaaacgaaa---
-caatgctttctgataattttttacaagaaaacagattgattagttgcactctgcatgag
atgcgatatagaataataatgttccatgctcgaaatggagttttgacaggtataagtatc
atgcgtgggttgaactaaatccattttacgtttcacgtcgaaatactctacctatgccga
gcagatctcatagttgcaagatttattgatttagtcatagggaggaacaaaccaatgtca
ccacaaacggagactaaagcgggtgttggattcaaagctggtgtcaaagattatcgattg
acttattacacccccgaatacaaaaccaaagataccgatatcttagcagcatttcgaatg
accccacaacctggagtaccggctgaggaagctggagctgcggtagctgcagaatcctcc
acaggtacgtggaccactgtatggacagatgggttgactagtcttgaccgttacaagggc
cgatgctacgacatcgaacccgtcgctggagaagaaaaccagtatattgcgtatgtagct
tatcctttggatctattcgaagaaggttctgttactaatttgtttacctccatagtaggt
aatgtctttggctttaaggctctacgcgctctacgcttggaagaccttcgaattcctccc
gcttattctaaaactttcataggaccgcctcatggtattcaggttgaaagggataaattg
aacaaatatggacgtcctttattgggatgtacaattaagccaaagttgggtctatctgct
aaaaattatggtagagccgtctacgaatgccttcgtggtggacttgatttcacaaaagat
gatgaaaatgtgaattcccagccattcatgcgttggagagatcgtttcctatttgtggca
gaagctcttttcaaatcccaggctgaaacaggggaaatcaaagggcattacttaaacgct
actgcaggtacatgtgaagagatgttgaaaagagctgtttttgctagagaattgggtgca
ccaattgttatgcatgactacctaaccggagggtttaccgcaaatactagcttagctttt
tattgcagagataatgggctacttcttcatattcaccgcgcgatgcatgctgtgatcgat
aggcaacgaaatcacggtatgcattttcgtgtattagccaaagcgttacgcatgtctggc
ggagatcatatccatgctggaactgtagtaggcaaactagaaggggaacgagaagttact
cttggtttcgtcgatttacttcgcgacgattacattgaaaaagatcgtagccgcggtatt
tatttcacccaagattgggtatctatgccgggtgtattacccgtagcttcagggggtatc
cacgtctggcacatgcctgctctaactgaaatctttggagacgattccgtattacagttc
ggcggaggaaccttaggacatccttggggaaatgcgccaggtgcagtagccaaccgagtc
gcattggaagcttgcgtacaggctcgtaatgaaggtcgcgaccttgcccgtgaaggtaat
gagattattcgtgaagctagtaagtggagtccagaattagccgccgcatgcgagatatgg
aaagcaatcaaatttgaattcgatacaattgatacgttgtaaata-----gattggaaat
ttcatagttatttgctatccgtatctgc------tttgcaatagttgtaagacatataag
gagtattggtaaagagtttacctcccctatactccttatatat--------atattaaag
ttggtaatgatggaagctaggaaatacatagtctcaagatgtaaattagggggttcgaat
ccccaccaacttatattaaaagggaaacattacgcaaaaagaa---cga-ctaatccaaa
attcaatctaatgctcaatgtttattagaggtagttctctcttgtttagtttcacaacat
gttacctcgtttctctcgttggataatacaaatcgaagacttacaatacgattgatttga
caattaattcgtcaattatcaattctctatcggatcagcaaacttcaatttaat------
-----------------------------------------------tttgaattttagt
tattccatgggctaaaaggaaacaacagatgaggagatttttacgtctgtaacagattgg
tttgaagataagcgaaaatttggtggattgatcggagctttccccgaagaagctaccaga
ggctctatctcaaatgaaaaagagaaagagaagcgtataagtattaacacgaatagagga
ttatgggctcgatgcgataactgcggaaacatgctttatgttaaatttttaaaacagaat
agaagtgtttgtgaagaatgcggttatcatctcccaatgaatagtatggaaagggtcgaa
cttttaattgatcgtaacacatggattcccatggatgaagacatgactacaagagacgtt
ttatattttttcgacgaggattcttatgagaatcgtttagctatttctcaagaaaagaca
ggtttaactgacgctgttcaaacaggtataggagatctaaatggaacacttattgcactt
ggtgttatggactttcactttatgggaggaagtatgggctccgttgtgggtgaaaagatt
actcgcctgattgaacatgcaatagacaagtctttgccattggttttaatttgtgcttct
gggggagcgcgtatgcaagaaggaacgttgagcttgatgcaaatggctaaaatatcttcc
gtcttgcaaattcatcaagttcaaaaaaaattgcttcatatatcgattcttacctatcca
accactgggggtgtcactgccagctttggcatgttaggggatataattattgccgagtcc
aaagcatatacagcatttgctggtaaaagggtaatcgaacaaacatcgcgtcaaaagata
cctgagggctttcaagcagctgagtccttatttgataatgggctactcgatttaatcgtt
ccacgtaatctttcaaaaggtgtcttgggcgaaatatctgaacttcataaatcagctcct
tataaaagatattgagtttgtaccaga------tcttcttcgtttttaaatcacgccgta
tcttgtccctcc-----ttctcatgctagt----aatagataaagaagagattggtgatc
tttccttttagtagtcgcgtactcgttcctttccccaaaaacctggaaaataaaaata-a
aaaa-----------gaaaccaaattagattactgttagtggaaacccctttcttttata
aaacaaaaggaatatcattagatagtagaagga-----agagcgatacagagatatatga
ttgtataactagatttcctacctacttta----ttactgttgaggtaacttcatcatggc
agcatcttatctaccctctatttttgtacccctagttggtttggtgtttccagcagttac
aatggctatctcatttctatatatagaacgggatgaaatcctgtaattctatctttctct
ctattattttttggaaacgcagtagc-----ctgattgttaacttcatgatatcaattga
attcgaagtctaatct------cagctagt-aattaatcgcaataaatt--ccccttctt
tttacggttattcttgtttaactacccgatacattcaagaatgtttctttcc----tcaa
tctatgtctcatttttatttcatagagaagtgagatatagattgattacttgttaacaag
atgcgttactcgtagatagctatctcatatgtttgaactccattttactacttcatcttt
a----agcgtaagtagatcaaaaacaagtggaagtagtgcaccaaaaaggaaataggaaa
agtaaaattgatgacaaaatgactaatccgtttattatgcaatctgtgaggaaatagtaa
cgaattgtcgctccaaatggatccaagtagattttataaagggctcccgtacaattgcca
atttatgttgggcctgtatccttgtctgcggtgcaacaggttttttactggtgggatttt
ccagctacgtcggcaaagatctgatccccggactttcatctgaacatattttttttattc
cacaaggtattgtaatgtgtttctacgggatcgcaggcctatttctcgggctgtatttgt
gttgtactgcgttttggaacgtaggtggtggatacaatttgtttgataagcgaaaaggat
tcttttcaatatttcgatggggctttcccggaactaatcgtcgcatccggattcaatttg
tactaaaagatgtagaggcagttaggttggaaagtaaggaaggcttttacccacgtcgaa
ttctttacttgaaattgaggggtcgccaaaatattccactaactaggatcggggagaatt
taacctcgggagatatagaagaaaaagctgctgaacttgctcgtttcccgcgtgtatcga
ttgaaggtttttaagagttattgagtttcagaaccggataacttagaaatcaatgttaaa
gtcattagagtg--gcttagaaaatatatttcaggaggataggagtcccagaaaagagta
gcccaatc----aattgtcttgtacc-----ttgctttcttctcctgattagtagat---
-----agttacagttaatatatgcgattacattgctggaaacaaaagatgatgcgatggt
ttcttagtactccacatcgttcctcgaatagagcttatgaggctagtaagcaactacaac
ccttaatcaatgactctccgctttttgtccaggtagaatcatccctatcgggcgatttgt
cacggactgcatcaatgcccacaaacacagtatccaggagatctagatatttaatatatt
gcagtctcttagagcacagatttagtacatttatgttgggaatgcaaaaagaactaagac
ttgttttcggaccaaaactattccgattgctcttatttagatgctattgtgcaagcaact
cttttacaaagaattgcctgaatctttttttgcctaaccttccagatattttccttttcc
aaaacttatttctaaacttttaccaaaaatgttgcatccatggtgaaacgatcaataagc
aaggaaaattggttaacttctcagaaaacaatttggaaactgatttctctttccgtggtt
tctacaagttgaacagtataaacaagagaaataggaaattagcttggattgaagcaactt
taaatgagttggacgcaaaaggagcgcgttggtccataaattctttttcgtgtcaaacta
ccaaaagagtcattgagaaatcatttaattacaaattagcaaattttccgtcggcttatg
aatcaattagtttagtgccgcgttctgtaactcgcactttatcaaggttcaaggcggaat
tgacaaatcaatcaagtgtgttggtacgaaatgattttgatttaactagaaaccaagcat
tagtctcctttcaatatgttggctgtttcctgcttctacccctcaccattccaataagtt
tcagaaactggtttttagagtcttggattagaggttggtggaacattactcaaaatcagg
tatttatcaatacttttcaagaagaaagagctttaaagcaacttcgagaagcagaagctt
tgctatggttagataacgcgactgaatgtttggcagataagcagttgcaaaattttgatg
caaatgcctatgacgatactactcaactggcagcagtgtatgacgaactcaacattcagc
tactgctccagctagtaaccgatttaattggtattgccattctagctctattttttataa
cgggtcgaaagagacttgcagtttcaaattcccggattcaggagtcattttatagtttga
atgacacaatgaaagcgttttccattctttcattaactgatttatgtgtagggttccact
cgccccatggttgggaaatagtaataggcacacttttcgaacattttggtttaatccccg
ataaatatgtaatttctcgtctagtttcaacctttccagttattttagatacagtattca
aatattggatttttcgtcacttgaatcgtacatctccttcaattgtagcaacttatcata
caatgagtggataataactactttt------ctaaatttcgtaggctagacctgctcatt
tttgg-ggtcaatttaaacctcctcgctcgatcggcatatgctaataatgattgaatatg
gaaaaaagtggaaagacttagaacaaaaagaaattattt-ttatcaagcggtgtcaacaa
ctaatccgtttgtagaaagacttgagactaataattaatctatgcaaagaataattacga
ataactggaaaaagccgtgttggattcaattacttgcacttgcgatatcaataagttttg
gtgaattagaatgtccatctgtatcaaatgcatatccgattcttgcgcagcaaaattatg
agaaccctcgagaagctacaggacgtattgtatgtgccaattgccatctagccaaaaaac
ctgtggatattgaggccccgcaatccgttcttcccgatagtgtatttgaagcagttgtta
agattccctacgatatgtagataaaataagtacttgcaaacggaaaaagagggggattga
atgtcggtgctgtcttaattctaccagagggatttaaattggccccgcctaaccgccttc
cagctgaaatgaaggaaaagttgggaaaactgtcatttcaaagttaccgtcccggtgaag
aaaatgtaattgttgtaggaccagttccgggcaaattatacagcgaaatcacgtttccta
ttctatcaccagacccaggtactaacagggaagctcattttctcaaatatcctatttatg
ttggaggaaatagggggagagggcaaatctatccagatgggagcaaaagcaataatacgg
tctatactgcttcagtaacaggaaagataaataggattgtccggaaagaaggaaggggtg
gatacgaaatcactattgaagagtcatctggtagtcgtgaaacaactgagactgtccctc
ctggtctcgaactcattgtgtcagaaggcgaattcgttaaggctgatcagccattaacca
ataatcccaatgttggaggatttggtcaggaagaaatcgaaattgtactccaggatccag
cgcgtattcaaggtctcatagctttttttgtgtcagttgtcttggcacagatttttctcg
tgcttaagaagaagcaatttgaaaaagtgcagctagcagaaatgaatttctgattgttta
tctccg-ttttttatccatttcgtggctagataatccaattgataattgcgcgtgaggaa
aaatttcccaattgcatttc----tcctttagtccagagtttattaatcacatgcg----
-----------------tggtcctgcttgacgtaatcaatctaattgtttatcgcccatt
ctcttagtttaacttcattaagtctaagctgga--gtatgggagatttaatatcggtagg
taaacaataa-tacagataagactagttaaa---------------------aagataac
cattagaaaaagatgaagat-------taaaagagatcctcttttcaatttgtcaaacta
aaaaccgttttcggattaatct--------attaattaatccgagtagtttaaaccagac
ccctctcatgatactaa-aactaaatatataa-tataattatatat--------------
---taataat-aaaaaaaaaggaaaaaagaataaatattaaaaaggggaaaaaaaaaata
catttgattttaataata-tttatt-------tgatccagttttcatttttaaactcga-
-tcga-------ttctt------------tataaaa------aaaaaaaagaatcgatcg
acctatttaattgaataatgcgtcgcaagtctagtctat----aactatctaactaacta
gttagttactgaattaaatcacttttgtattcccacc-----------------ctggtt
caataaaaagagaataaagatgaatcattcgattgtataattcggcaaaattttatcgat
c-aaacagcaatcattattgaagagacgaccccaaccctgagtaagctccataaaagaat
atgcctaacaaacctatcacaagtgtaccggctacagtacctaccaaccataggggaatc
cttccagtggtatttgtcatctgtgccacctccttacccccttcttttttggctttatca
tttggtcccgactcgaaacatgaacagtcacaa-----------ataattaggacctcat
tatttttcggacaatttcttctagcttctaattaaaaaagtaattagaaaatggaacagc
aagtacaaaaatcaatagtaatccccgataaaggcttgtacgattcaattctacactctg
tttatttggattcggttgtgtcatagattcgaagctcactaaaaattatctctgaatgaa
ttgcatagctgatatggatcccaggaaaaaaaccgtaggtacagctaatccgtgaacggc
taaccatctaacagtgaaaattggataagttttatctaaagccattggtattagtttctc
ctaaaaagatttggtgaatgcatcgacttgttccagcgaatcgaagcggccagttactaa
gggaacttcttgtcggctctctgagaaatattcgtttgggcggggacttccaaaaacatc
gtaagctaaacctgtactgacaaaaagccagcctgcaataaacggggagggtatagtaat
gctgtgtatgacccagtatcgaatactagtaattatgtcagcgaaagggcgttctcctgt
attcccagacatgttcagctccgta----tttatctatatctatctt---gtaatactaa
aaggaattgcttcccaaataagaaaaaggattaaaagatgcggaatctactgataaacct
tttcaaacgggatctaaacctaattaggatgtcacttttatacccagggtatatccaaat
tatactggtatagtatagctataccaccttttatacggcaaggctcctatctttag-gac
acgaggtt--------------------------------ccttccttacttctcacaaa
tgaagtttttga-----tgcttatgggagtta------tggtagtagttacttacaccta
gaacaaaatggttaaaaaatcttcaacagtttcgggcccatccagggatttgttggtgcg
gagatattatctcccttatagatctg-----tttttttatagcctgccctcgcttctcgg
tgtatctagacagttactaatttcgcttaagcctacg----cctattagccttcaaccaa
aa------ggctagttacgccgg-----aaagatgagggatagttaaaa-----aggaga
gagaatacttttccaacaatggaattctaaattgattaatgacttgatttagaaatactt
cttacgcagttgcctatctcatcaattaaatag---------atgaaattaaatagacta
aac-----ctatatattcggatta-ccagtaaacgttacgaatcaatcttgatttagcaa
acaaatttgggtaaa-cagctttgattcagtccttt-agggtgataaactactcgaggaa
atagcgtaaactaattaatctgtcaactaatttgatattcaaatttatgatcactctatt
aagttacttcgcttttttgacgtctgtattagttttgactttagctttatttgttggatt
aaacaagattcaaattctttgacttagtattatcatcgataatctagatagaggaaat-a
agtacaagac---------------------------gggggggg-gggggggggttgc-
---caacatagtacctactaaattcgtcgcatttaccaaatgctgttcggttgactgacg
cgagaattaactttggtaaatagttaaattagatatttacaaactaaaatggttgaagca
ttactatcaggaattgtgtcgggtctaattccaataaccctagctggattatttgtaacc
gcatatccgcaatatagacgcggtgaccagttggatattcggtagaatcaaataattgtg
acatctcaaacgagatctttgtaaaaaa-------------------------------a
gaaggaaaagactcac-ttggaaatcttttgggatgactcg-ttgatagcaaatctgttg
cct----tcaggttttaggt-ttttgtattcaaaacatagtatttctaatagaaactcct
ggaatagac--------cgtagtagacacgccctgtaggattcgaacctacgacatcggg
ttttggagacccgcgttctaccgaactgaactaaaggcgcctacctttt-catatagatt
tctatagttagaataatgaaaatggttcagct------tccccctctctcctttcctttt
ccatttcgcgaggaggaagcaaaaaatatg-aatgtctctttttcgt-------------
-----ataagaatagagatggcggaaatcaattggttaa-----tacgagaaatcctacc
caaa--aagcttgatgcttggataaggaaaaaaa---aaatagggatgacgggatttgaa
cctgcgacattttgtacccaaaacaaacacgctaccgaactgcgttacatccctactaat
ctcgatttgtaatcaaaattgtcgattccatcttt-ctttgtttactttattataaccga
taattgtagataccggctactaataatataaaaattcatttctttttgacggataagtat
atcctagtactacatcgaattcttactcttctttcttcttattttttcattgctgctttc
ggtattaataccatcaa----tatttaacactccgagtttatcagtttattttaccaaaa
agattgattgagaagttaaaaataggatttagaagttagaaatagttagttctttaaaag
-------------------taaaataaaaagagtaagataaggataaagaataagaaaca
c----aggaagaaaatcttaaaaagagggaggactctcgatgcaatatgtgaagatatac
ctttctacagcccctgttgtagctgcaatatggtttgtcttattggctggtttcttaatc
gaaattaatcgttttttcccagatgctttattatttccgtttctttaa-------tataa
ggaactaattaagtaaggattatac-aaaacaaataa------------aaaattggata
attttacgtctgataaaa-gactagtacgtaactaagttatcgatgagggtggctaacat
ttaagttttattgttaaaacttcgcaagtaatccgttcaaacagatctggatctacttgc
gactcttttac-tgaaaaagaagaacttctctcactatgaaacaactaaatttatgacta
aaaagaaagatgcgagggtgattgtcggtttagcttgtacaatctgtacttgcagagagg
ctgataacagaaagggtatttctcgatatacgacacgtaaaaatcgccgtaacacaccta
ttcgtttagaattgaagaaattttgcgcttattgttgcaaacatacttttcacaaagaat
taaaaaaataatcagttatcttttttctt------tttattggtaagtaatcactattga
tatgtattggcagtcat-aaaaaattatcacgaataaatttaaacgatctctccgtagac
gttccccgtctattcgctctgatgaaactattgattacaaaaatacaagtctacttcgtc
gattcgtcagtgaacaaggaagaatcttatcgaaacggatgaatagattaacctcaaaac
agcagcgttcggtagctattgctataaagagagcccgtattttagctttgctatccttct
caaatagcgaaaattagata-----a-ttttgtttaaattcgaattttg----ctttttc
aactcggcagctgaaaatgatttgc-----aaaaaaaaaaatggtattaga-----aac-
atataagttcaatc-aaactaatatctagga-----------ctagccgtctgttta---
tattttactttttccctc----------tgcttgtgataaatccgataattg----attc
gttcttaatctcat----ttacgacctctccgtttaatgcggggaggcctatcgttgcat
gtcaatctttctcaccattaattgtttttactagcttggaagagcagtaagcgtctggag
tagctacttgcgcgagtgttttgcgatttagaaaaacttgattttcaaataaattatgaa
tcgtcgaactgtacgtaattccatttttccgcgctgctgcattaatccgaacgatccaca
gacgccgaaattctcttctacgattgtttctatctacataagcacaagctaatgctcttc
ttttttgctgtttcgctgctctgaataatcttgaatgagctccccgaaacccggatgcaa
aatcgagaacacctttgcgatatttccgagctatagatcctcgttttactctagtcatta
tacgtctagcctcgcaaaaattatattctctctgagaaatctatttattcctgagctttg
ctatt------cccttaagtagttcttccattttactctcttttagttaaatcaa----t
gtttagaaattgatatactccatcacaccaaaccgta------ccccccccccactta-a
aaggggaagatatcgaagatacatt--tatattttcattatgctatgtgtgacaacatat
tgca-atttcactttttaggaggtccttctgcttc-----acaattatccgacaaaaatt
tgtcggttgtaataacttgctgctttttattatctgatgtgagagataaagattccgacg
gcttttgctactccgactttcccttccgtagatactccagtacacctcattcataatttt
tttttttttaatttttgaataagcagtacaatggatcgaggat----attacggattcca
atgtttccgtggtcaatcttttctggcaaccgggtctctcctacataccggagcctaagt
tttcccgaaggtaagaaaaaccaaattgctgttggcgggtcgcataatccccaatattta
cctcaacccattaagttgggctttcttttgcacttctatttctct-------tttttaag
agaaataatatgtatagtatagtaacggtattttacgttagagattagcggatcagctga
cccgtattgccatcagaatgggattggcaaaatagatataaaagtttatgccactcactc
ggttttgcttaattattcatttttacaat------------caaaaaaa-----------
---aaaaaaagataaaaaggatcctttttatctttttta-------tcgtact-aaatc-
aaaatgatcggatttgcaccgactttaaccacgaattcctgtttcttatcaaaacagatg
gattatggatttgtcgccacttcattggagagattatctcacgatgtcaaatcccctaat
gtattaagtttccgatcctaacgagtcacacatacaccctagtacaaacccctctgcgtt
gaggacatcttctaagagcgggggattttgtaccacctcctaattgttgtctcgcttttc
taattagttgctgatttgttggcacgttcaatcacgtagagatcttattcggttcgaaag
attctcaaccatttgaaaaagtttgctacgttttacctt--actatccaacaatcaatct
tta-------gaatagagttctatttaaact--gtgggactagagtttgaaaatttgatt
agccaaatagatag-aagaataacttgttagacaaataactaactgtgaaactacaaaaa
agaaggaatgatcgaagcagagtattttga----ttctttcttttaagcatcaattactt
--------ccta-----------ctgatcgaatcgtcaaattgacgcattttctaacgct
acagggtccgcaacgccgtaatcccgagcttcttctgctgacagaaaaacatctctttcc
atgtcttcggaaattatccataagggtttaccagttctttgagcatagactttggttatg
caatcgcggagttttgatgcttcttctgcttccataacgcattcacctgcttgtccatca
taatacgaactagcaggttgatgaatcattaccctaattagataacttagtaattaaata
acttatattaagtttaaccgtacaagcaaa-ttcttttgcatacggctatatctataagt
aaagggccaacag-----ggtctgcttttagcagttataaacattaagtctttgtattaa
-----aagacagattcactttgct-----atcaaccctttattcttgcaatgctctaaga
aaagtattgcaagattataccatcctttcttttaaacgtgttacgatggttccgttgcta
tatcacgccagcaaatcccaaagtttgctatatagactctcaatggataacagaatcgag
atcgccaagc-------ttttagaaagcttgaattttagaaaattatgtagatcgg----
------tatacaatttatgacgctaagatatatcgagttctatctagaatgaattcatt-
---acaagtcaaaaatcttattttgattcactttaccta-ctcggcgtttgattatttca
tagttgaatgtgtataggagtcgccaaatactaattgccatgctattgttaccttaacta
ggcgcaggcagagtctcaatccatacaaatcattggcgccaagcgtggggtagtgccata
cgtttggtaatttcccctccagccaaaatggaggatcccattgaagcagctaatcccatg
caaatagtatgtacatctggtatgacaaattgcatcgcgtcataagtagatattccagct
agtaccgccccaccaggtgaatttacatacaagtacatatctttagcttgatcttcccca
tttagatacatcatgataccgataagttgattggcaatttcgtcatcgacttgttgacct
agaaagagaagtctttcccgataaagccggttgattgggataggtttctgcgactcctat
tctgccg---ccccccccctctagaaccgcataggtgtcgttagatacatacggctctgg
tcacttttacgtc--agttaaatggttgtag-aaaaaagaattcttttcttct-----tt
tccttcttatagttttgtttatcctgt-ctgtattagtttttttggttcaagtttgtctg
gcccagttttcgcccatgttgaacctttttgtaaatggtgatcagtgaatttattccagt
atgtaaaccttcttctcttgcaccaatctatttctgtttgtgattgag-------ttctt
tctagatgacgagtctttaggttcatcttctaccgcggaggttgcggaggtccgactact
atttgtacatataagacaaatagttttacttcccttgcagttattcccatattttatttg
aaata----------aaatctattcaatcttcttcttctt---tttttcgtagtcatttt
ggctacgatcgatgcttggagttgaataaccggggccaatcaatctgtttattccaatta
accgtggattctaacgactactaaatcta-gtaacagaatttcctcacgcatttgacaac
ttctaaattagtcaaatttaagcgaggtaaatataagtcaatcgaattggagatggcgga
ggcaggttccacatggctcaacgcacctgacgagttgcactatacgtcaacccaagccgc
atcttcttctccaggaagacgaaagggcacttttggaacaccaattggcatataaaaact
accgagagatattgcaattacctccaaattgggaacgcaaaaataag-------attgga
aagaacttctattctattataacatacttgat--------------------aaaaataa
catagagttcaaaatggtatc-----cttttggaaatattaacagattctaatgggacca
atctctacattgttatattaaacacgtaaatgctaaaatatctatgccttcatctatttt
tgaaaaat----------------------------------------------------
------------------------aaaaaagtaagaaaggaggaatgcctccaatctgaa
aatgaactaaaatattaatcgatatc----------tttcgtacgaca-tctttatttgg
tctttttataatttataacgcaagcctatattgcaagaaagttacatagtagtcacttat
ctccaatatccaagaaaggggtttctcacgggtttgccttggtatcgcgttcataccgtc
gtattaaacgatccgggtcgtcttatttccgtacatttgatgcatactgctttggtctct
ggttgggcgggttcaatggcttcatatgaattagctgtttttgacccatcggatcccgtt
cttgatcccatgtggagacagggtatgtttgtcattccgtttatgactcgcattggaata
acaaagtcgtggggaggctggagcatcaccggagacaccgcaactgacgcaggtatctgg
agttacgaaggagtagccgcggctcatatcatcttatccggtttattgtttttagctgcc
atctggcactgggtgtattgggacctagatctatttcgagacgatcgcacaggaaagcca
tctttggatttaccaaaaatatttggaatccacttatttctttcgggagtactctgtttc
gcttttggagcatttcatgtaacaggtttgtttggtcccggtatttggatatcagatcct
tacggattaactggaaaagtcgaacccgtagatccatcttggggagccgaaggtttcgat
ccctttgtaccaggcggaatagcctcgcaccatatagcagcgggagttttaggtatacta
gcgggtttgtttcacctaagcgttcgtcctccccaacgtttatacaaagctctacgtatg
ggaaatgtcgaaaccgtgttatctagcagtattgctgccgtattttttgctgcttttgtg
gtttctggaaccatgtggtatggctctgctgctaccccagtcgaactttttggccctact
cgttatcagtgggatcagggctattttcaacaagaaatagagagacgaatacgatccagt
aaagccgaaaatctaagtctatcccaagcttggttgaaaataccggaaaaattagctttt
tacgactacattggtaataatcccgccaaagggggcttgtttagagcaggtgcaatggac
aatggggacgggatagccgttggatggttaggtcatgctgttttcaaagatagagaaggc
cgcgaactttttgtacgccgtatgccaacctttttcgagacatttcctgtcgtcttagta
gatggcgaaggtgtcgtgagagctgacgtgccatttcgacgagcagaatcaaaatacagt
gttgagcaagttggtgtaaccgtagaattctttggtggtgaactagatggtgctagtttc
agtgatcccgccacagtaaaaaaatatgccaggcgcgcccaattgggtgaaatctttgag
ttcgaccgtgctactttaaaatcagatggtgtttttagaagtagtccgaggggttggttc
actttcggccataccacgtttgctctcattttcttttttggtcacatttggcatggtgca
agaaccttgttcagggacgtttttgctggtatcgatcccgacttggctgctcaagttgaa
ttcgggacatttcaaaaattgggggatccaagtactaaaagacaagcttt------ttaa
agaaattcttcttatctatcctattgaattactccttttcggattagttacaaaaattca
ccgaattcc-aaaatgat---------aaatatcttgttaaaattta-----ttaattta
ctagattgatttagtaactttgactactttagagtcaaggaaataagacttg-----aaa
gaactagaagtctcccctaacaca-----attagtatgaaagatctccctttaataccac
tattacggtcgaatccatggaagcactggtttacacatttttgttggtagcaactttagg
tataatattttttgccatcttctttcgagagccccccaaagtacctagcaagggtagata
g----ataaagagtt--------ccccctgat--tctttttcc--aaaagatattt----
---tatgaaaaaagaatcatgattataggtaaattaagttgatcaacgaccttccttttc
aaaaattgattaggaaggtctaccaatccgactaatcctcgtgttcctcaaaggggtctc
tgagctctttggcaggttgaccgaaagcggtatacaaagtgtaaccggtgaaactaataa
gggaacgggagatagagatagcgaccaaagttgcggtttccattgccatgtaatccaaaa
agatgttt-attctta-cttcaattgctataatagtttacaaagtcaatatatttcaatc
aattgaacagatgctatggctacgaaagttattgatgatacccccaggggtaaacccaaa
ataagtctattgggaacgattttgaagccgcttaactcagaatatggaaaggttgccccc
ggatgggggactacccccctgatgggatttttcatggctctatttgcagtattcctagtt
accattctggaaatttataatttatccgttttattggatggtattccaattagttggtaa
agaagtcctgaaccttgcttttgctggcgttac------taatggtaatagctaagggtc
taaaga------taaagatggatactttagtagaactaataa-------agggagttaaa
tcgtgcgaactt----taactgtttttacaaaaaaataatatgggtgtgtgactcgttat
agctaatccgattcaataaataagtaatcttttattgaaacagagttcagtaatactatt
agattatcagtatctcgccaggtagcaatcgagttattaccacccgaaacgcgagaattt
actat-------ttactataaagtttcaactatgattaatttgcattaatttatcactta
aactttgtcacga-agctgttacttgataccgccaacttggtactttaaacttggtactt
tagcaaaaaata-atcaatgcagtatgttttactcctactttagtagtatgtaggtttag
aaaagaggaattgtgtaggttttcaattcgaggttatggaagagttttcgcccattacgg
--------ctttctacctagaaaaag--gaatttatcgaaatctagtaaacatctaaggt
tacgtcgatacaaaacagaatcagatcagaacgaaataaagtctattcatttatctaccc
ccccccc----------------------------------cctccctcc---------t
ttataaaacaagattggagggt-gaggggtggggtgttacg-tcgataagattaagagat
ttctcaaaacgctaaaactgactgctgggtttcaattcaaaaatag--------------
-------aagctaacatgagatcaaagtaaattgtatttccaa-----cttttccgggaa
ttagtaacccctttctcc---attaagtaataagatatgttggagatctgccacgttttt
taacccga----ttaactactaattgttaatgaaataaatcggcatgactagtaaaaatt
ggtataaaacagctttgcttaagctgtgtgaggaaaaagcctcatgcacagtttacgaa-
gagggggttgaaaagacttacctatctcactaaggtatatgattggtttgaggagcgcct
agaaattcaggcaattgcggacgatgttactagtaaatatgttcctccacatgtgaatat
attttattgtttgggtggaatcacgttgactcgcttcttggttcaagtagccaccggttt
tgccatgaccttttattatcgtccgactgttacagaagctttttcttcagttcaatatat
aatgactgaagttaattttggttggctaattaggtctgttcatcggtggtcagcaagtat
gatggtattaatgatgattctacatgtatttcgggtttatcttacgggaggattcaaaaa
acctcgcgaattgacttgggttactggagtgattctagctgtattaaccgtctcttttgg
tgtaactggatattctttaccctgggatcaaattggttactgggccgtcaaaattgtaac
cggcgtacccgaagctattcccctaatagggtcttcattagtagagttattacggggaag
tgctagtgttggccaatcaacattaacccgtttttacagtttacacacttttgtgttgcc
acttcttactgctgtttttacgttgatgcattttctaatgatccgtaaacaaggcattcc
gggtccctcacgatttagttataagtc-agtaataggaaaatttagttatcgctatatcg
gttcggaatctcatcttcaagttttttaagatgttgtca----ttctgtggccgctgata
cttattactaaattaaatgataagctatccggcggatttagttatcgtctcaaactagtg
agacaaaatgattgaagtgt-aaaaggaaaaaatttggattacgggagtgtgtgacttgt
ctcgagacgtgtaggctatgcagacgctcagtcgaatactgctgcaaa-----caggagt
gtatcttctttccaacctctcttttcgactaagattcgaaacttggatatgaaaatatat
ttttcgaactaaaactaaagctgtttggagaatgtgttccatgatcggttcaaaacttgt
aaaaggcctcatgaaaccctatatatctaa-ttaggattgtgtaaagtttttgaacgtac
ggtttctagtacgatgcgtacatttctctcgcatcaaacgttaattgtttgtaaaaa-ca
accgttggggtaaaaagacgatctaaag------atatatatagccaacgttgtaacaag
ttaaaatcctatac----cttattctagaattatcttgttttgtctaaacttgcaatgat
atgatgcgtgggtatgaggtacgagatgagccgcgaagcctttttctgtaattgagctga
ttcggatcagaagccatgttgtaaaataacttttttaaatgtgcg-cccccttcttattt
gacaacctaattgttgcaggatgagagagtttcacatctgctcgagccgtatgagaagaa
attctcacgttcgattcttgtgggggaat------gagaagtccaccccaataacaaaaa
aacctgacctgaacgatcctgtttcaagagcaaaattagctaaaggtatggggcataatt
actacggagaacccgcttggccaaatgatcttttatatatatctccggtagtaatattgg
gaactattgcatgtaccgtgggtttggctgttttagaaccatcaatgattggtgaaccag
caaatccgtttgcaactcctttagaaatattacctgagtggtatttctatcctgtgtttc
aaatacttcgcacggtgccaaataaactattaggtgttcttctaatggcgtcagtacccg
caggtttgttgaccgttccttttaccgaaaatgtcaataaatttcagaatccttttaggc
gcccagtagccacaacagtcttcgcaattggcaccgcagccgctatttggtcaggtattg
gagcaactttacccatagatggatctctaactttgggtcttttctaacacttttttatct
accattaacctaaaaattaactgaatttagtctagggaaaaattgtccgcccccgggcta
ggacaagacttccccagacttggttaattttgaatc-aagaatattgaa-----------
ttctttagagaattgatttctat-------------------------------------
------------------------------------------------------------
-----------------------------aaaaataattaggattttgccgtttcttttt
a-------------------ttacttaatatgtacctcatttcggggtaattccgaggca
aaacgctcccacaaagcttttgacacctgatctacagatttttgtccaaaactctttatt
tttgataaatcttctcggctgtaattaagcaaatcggcgacagtgtgtatttctgctttt
ttgagacaattaaaggctctggcaggtaattctaattggtcaataaacatatcttcggat
aacttttttcctagttcattcccataataaggttgtgaagataactttatcgaggacaaa
atacctttatcatctactaagcaggggacctcttctcgtttcacgtgcaaaaaaggactt
gatagttctattagtttttcagaagcctcgctaattgcttcatctggggtcaaactacca
ttagtccatatctcaatgagtgatatttctcgcgtcgctttaccacttccaaatagatgt
acgctataatttacgtttcgaacgggcataaatacagcatcaacaagaaattctccattt
ttaaatccattaaaactttctatacggtatccacaatctttttcaatttttaattcaata
gttatagatattggttgagtgatagtcactatatgttgcaaattatcaaccgctttgaca
gaaggtgggaatgatatatcacccgcagttatttttttgggacctgttacggctgaaatt
gcttctttagcatcatcggagtcgcctctaagtacaacttcctttagattaactaaaaca
tcatgtatcgtctctttaatacccgttattgtggaatactcgtgaacaactccgtgaaac
cgtgcacgtgttatactcgtccctcgaatttctcctaataacgctctacgcatggcaatt
cctatagtactagcttgtccccttttaaagggagatacgacaaagcgaccataatgaaga
cgcttattttctaccctagattcaacacatttcaattgaattgcctgggtacagatcaac
tttttacacgtaagcataaaagaatcccccctttagcttttatagaacgattaattagac
acgtctttttcgggggggtcggcacccattatatggcatgggggtaacatcacgtacaaa
actgaggattacgccgcttcgtcgaatagcccgtaaagcggtgtctcttccagggccggg
tccgctcatcgtaatttctgcttgcttcataccccgctccattgaagcgcggatagcatt
ttccgctgcagcttgagcggcaaagggtgtacttttgcgtgtacccttaaatccacacgc
acctgctgaacaccgattagctacctatccccgaacgtccgtaacagtaataatggtatt
attgaaacttgcttggatatgaataacccctttctgtactccacgctttacctttcgtga
ccgaatcttttttgagttagttgacatagt------taaatgattctttatatcgaaac-
------------tatttttaa-----tttttaaatcgttaattacttccacgcctaacta
tttcgactatccctgtctctgcttatgctttgggttgcaacaaattaccatgattcgtcc
acgcctacgaatcaatcgacatttttcacatatttggcgaatagaggcacgaattttcgt
agctacaaccttaaattaattgaataaatctattgatagactcaaaatacattactcc-t
ttttacgaattaaaacaagaagttgaacaagcagataattactaagtggtagcaccaata
ccaaaatctagtgattgttatttgtctgtctacttcgaagtcgataaattatacaccctt
tggtaagatcataaggacttaattcaactcttaccctatctcctggtaatattcttatat
aacttcgtcagatctttcccgatatgtgggtcaaaacttggcatccattatccaaacaaa
ctcaaaacatagcattgggaagcgattccgtaactgtaccttctatgtcaataggattct
gcttcttcatcattcgagctaactaaacctcccttaaatcatagatttctttgataaatt
gctaactcagttgatattggtaacaattgatctgcaacgtagtcactttaaaaacaaatt
attttttgttaggaagaagtttccgaattaccaaacgtgacacagaatctcccccccaat
ctttttttgtcgagcctctcgatctgtaataagtccatgcgatgtcgatgaaattgcaat
tcccataccacccaatattttaggaatttgccgacgatccaaatagactcgcaatccagg
tttactaatgcgcctgataactgcaatgtaggggtctctcttcttaccgaaatatctcaa
gctcacatctataaatgctttgccattattatgcttatgctttacagcgtttcttataaa
accctcttccaccaaaatttctaggatgcgctcagttattttagtggcaggtattctgat
tatagctttctttcttgtgttgccatttcgtatagcagtaagtgcggtagagatagcatc
gttagccataaaatatcaatcagtagtttttgcaattattaatattagaatgattcctaa
ctccttgtcctcttatttttcatctaatct--------------------------tatt
ctatctatatat----tcggtatatttagagacatttgacaaagtttcacaccgaattta
gagatttagagattcggtgtgaaactttgtcaaa-ccaataatgctaagttaattcaatt
attaatctttacactttacaacacctcaggagctaaagagactactttggtaaaattgta
atctcttaattccctagctactggaccgaaaatcctagttcctctgggatttccttcctg
gttaataataacagctgcattgtcatcgaatccaacaattattccgttacatcgttttat
tcctttgcgagtacatactaccaccgccctaaccacttctgatctttttagagacatatt
gggtactgcttctttgactacagccattatgatatcaccgatacctgcgtatttgcggtt
gccggttcctaacactcgaatacacattaattttcgggctccgctgttgtctgctacatc
taaataactttgagtttgaatcatttg-tagtggggaaaattgataggtttctttatact
aaatttgaaggaaaagagatatattccacccaaatagttttagaaacaatttaattatcg
ctattatgactaatctaacccaattggattgataaactttatttgcttcactaacaattg
ggataaggctttagatgctaaaattgccgtcgctttgttttcagtcattggtttctctat
ttc-------------tttttttttcataagtatcacgatttggcagtagttattattcg
agtaggtatgggcattttgtgggcagcccttgccatagcgattttggctacatcttccga
taccccactcaattcataaattattcggcctggtttaattgcagatacccaatattccgg
agatccctttcccgatcccatacgtgtctccgcgggtctcatcgtaatgggtttatcagg
aaaaatgcgtatccacagctttccgcctctacgagcataacgtgttattgatctccttcc
cgcctctatttgtctagcagtaacccaagcaggttcaagggcttgaagagcaaattttcc
aaaggagatggtattgccgcgattagatattcccttcaatcttcctctatgttgcttacg
atatttagttcgtctggggttacagtcgatattgacagaatttatcaatctctgatacag
aaccgaacgtgggagtctacctccaaccggctcctcatgaatttgataccactcctcata
tt-----------------------------tttttaactt-agtaattagtctttcgtc
attttatatcatttattatttcatttatgagtagcacttcaattattactt---------
-----agtattaaatccacggacgagaataagctcgattttctaatctaattttctattt
taaaatatgggcttctctcgttatcctatctgccaaatctcaaaattaatttactaaata
aatgagattcggaagtcccctcg---ttttttaatctcttagaacaaacgttttggt-cc
cccctaccagcgacggagcttctcacccactattatttttgttaagtcaacattcctaga
attaattgactcgaag----ctccattttac----tccgatattgatactttgtaaatcg
atgctacattacgcagcttttcgggggttgagcggttaaccatacgatttcgataaattg
aaatgaaattattttgacttctctttatcgaagtaatcataaattggtttttgtttcagc
ttccccatgaaaatatttttttctggatagaaattccaattgcgatggggtaatcttatt
ctgtctccggcattcacttatttagtaatcggaaaaagatggtttattactcaatcaatt
agttcttttatgaataaagagatgttgcttg-gacgagtcgcacactaagcatagcaaag
atcttttgaaatttgaaatgataaagattgaaactggaataggataaagctaact-----
-aaagttttgtcaaaatttgttaactagttcttctttaatagggt--aaatcaccccata
ccccgaaatgtccaggtctttatgcctagaactccataaattgtttgagccggttggtat
gaatatccaatagaagctttaatggtttggagggggactcgaccttcccgagcccattca
acccgagccatctcactaccgttgagacgtccagctatttgtatcttgatacctctatta
atggttcttccaactaactcaatcgcttttttcatagttcgtcggaaaggaactctattt
cttaattgtgaggcaacatgttccgccaagatttttggttctccgtatggttcggagata
ctagttagtactactcgaagcttttgagtttcgattcctaaaatgttctccatatagccc
ctcatttggctaatccccaaatctttttcttcaataaataaatcaggaaatcccgtatgt
atgtcaacccgaattagatctgttttccgccggatttcaatacgtccaactccgccataa
tttgtggtatctgtcatatggtttgcaatatatctttcgatagaggtgcgtatctgccta
tccccttcaagaaattttgggtaatctcttgtctgtgcgaaccgataagaataatgcttc
taatttacaccgagtcgaaaaccgagtggatgaatctttcgtcccatatctatttttcct
caattcaatatgaaattattaaaatatct-ctttttcgcgatttattcaaactttcaacc
aaaacgtttcaatgagtaaacattctatatagaatcatctatctatatctctaacttt--
--gttggagtctaacctaataattactttgcaaatgggtttttttatcgggcaacttcgc
ccttgtgctcgagggcggaaccttcttaaataaatagaattgtcgactcaggcctcacta
atgaacaaatcggatttattcaatccaaaattggcattggcgtttgccgctgcagaaagt
attaattgcgatattagagaacatgtcttgtaaggcataaattcgggtaatacaagtgct
tctctgtatgaacaaccccggattctatcgagaatccgtcttattttggtagctgataca
cgaatattttttccaaaagctcgtgctccaacttctgatcttttttcatttttcataaga
tttaatttcccaattatcgacgagatactttatcactttttgcatgtcccctaaaattac
gagtgggtacaaattcacccaatttatgacccaccatccgatcggttatataaataggta
ggtgctcccgcccattatacacggcaatagtgtgaccgatcatgattggtacgactgtag
aagctcgagaccaagtgacaaccaactttctctcttttcgtagattaaggttttcaactt
cctttattaaatagttagctacaaaaggccctttttttgctgaacgtgtcataaccaatt
aat-ccccgtttaatattttcatatatcaatatcctttacgtcgacgaagtataaggggt
ttgctgtattttccaattctacgagtcctttgtccaagtgccacatgcccccaaggggtt
gatggattctttctaccaatcgacgtttttccctccccgcctccgtggggatggtctaca
ggattcgtagctgaacctctcactttaggccgtctacctaaccagcgcttggatccagct
tttcccaagccttcgttgttaatatcaatgtttccgactcgtccgatacttgctaaacaa
ttctgagatattagacgaatttcgtcggaaggtagtcttactgtcgccagtttcccttct
tttgcaactacttttgctgctgcgccagctgatctaaccgattatccgccttttccagat
tttaattcgatattatgtataatagtacctaaaggtattctggccgaggtaga-----cc
ccccctctttttacttatccttaaaaggaaaaaacgattggggaagaccccttcccaaac
tgtacaagcttctttcgaagcatacagctttctggatataagaggcaccactgctaagtt
ttggtaggaccaaattcaattgatgcttactaaaatgtgagtaatttatgagccatctat
gttatatccttggcttttttgcccgcatctggctttttcttaa---aaatcgagtaattc
aaaagaatttagcaacagaattggtgatttcgatgattcgcgttagcattaataaatgtt
cggaataacttaggaaaccacttctctttattattaa-----cgtagttacaattctacg
cacttcttcttaatttcatttgacggcctcaattttgcctccgactgtcaaatcgagtgt
cttgaattcgtaatctttatacctt-----tatgggac----gcctttcttttgttagta
t-agttttgagattctttatctgtttccatattattttacctttgcaatttggtatatat
tgaattgctccagactttagcacgcgctgctgtccctatttggttaccctaaccaggttt
acttcattttacttagtaacgttgaagtagtgcgagg-ttttcgggccaagcctacaagc
ccgatcaattagtttcgaaatacgcgaatcaactattcaacccgcactcagaggtaaggc
atttccgattgaaatggatgcgtcaggactagatgttatgatgtctccaacctttattcc
ccgtgggtgtaaaatgtatcttttatggccatctgtgtaattgattaaacaaatgaaggc
gttccgattagggtcgtattcaatactagctactattccgtcaacatttaatttgttacg
ttgaaaatcaattttccgatataagcgcttgtgaccaccccccctatgtctagaggtaat
gatccccctattgttgcgaccgactttagacattttaaagtaagttaattgtttgtgggg
cttagattccgttgtttcaccaaattgcagaatagcccggtttcgggtacctggagtata
cgcctcatataatcatatagccatacttattcttcccttttat----gtttatatataat
atcttatttgataagaaaacaatttttttttttctttttacaaatttttctttttcaggt
attagtttagaaatagcggaatagaataattagatcgaagtctaataatcattttttttt
tacttgtagaattcgaattcaatctagttcctcttttagttcttatttgactactgttga
ttccttcaattttaacattgaaaatctgttcaatccaatttttcacttcagtttttgtta
actttgaatctacataaaaagtatattgattctgttgcaataaacgaatagacttttcgg
taatcaattgattttttggcttatccgtagtatccttctcgctttatttaatgaccttca
attatttttgatcttattgtttataactcctgtatagtttactagtttatctttctttgc
taccaa----tcttggcg----aatctatctgttttacaaa-gatatcttcaagttaccc
gg-ttcttattatctattttatctatttgcatccaacaggagttgaacctgtgaattcgc
caattatgagttgggcgctttaaccgttcagccatggatgctaattagtaatagtttact
attattaataagaa----------------------------------------------
------------------------------------------------------------
-----------------tatgtcaaaggt-------------------------------
------------------------------------------------------------
------------------------------------------------------------
------------------------------------------------------------
------------------------------------------------------------
------------------------------------------------------------
------------------------------------------------------------
------------------------------------------------------------
------------------------------------------------------------
------------------------------------------------------------
------------------------------------------------------------
------------------------------------------------------------
------------------------------------------------------------
------------------------------------------------------------
------------------------------------------------------------
------------------------------------------------------------
------------------------------------------------------------
------------------------------------------------------------
------------------------------------------------------------
------------------------------------------------------------
------------------------------------------------------------
------------------------------------------------------------
----------------------------------------------cagatctatttttt
tcaaaaggtaatctgtcaactttgccggaacgtattttaattttcagtttaattacagtt
attgtaatcgatttatcaaacaagggaaaaagtacaactttgctttaccaaatttcgtta
atatctatgttaattggcgtggttgcttcactatgtcaatggggaatccaatctttatta
atctctttcgaagattctcgaatcagtcattttagttatatatttagatttcttctgttg
acttgttcgatattatctgttctgttatcaattgattacatacgatgttcaaaaatggct
ttggcagaattcctgtttttcatattaactgcagtttcgggcggaatggttctttgctgg
gcaaatgatttggccaccctttacgtggcattggaactttcaagcctatcttcttgtttt
ttgtctggacatactaaaagggatataagatcaaatgaagcaactacgaaatttatattg
atgggtggagcaagctcgtctcttctcctatatggtttttctttgttgtatggaatttcc
ggtggacagcttcagcttgagaaaatagcaagtgaactcccgtttagtcagtatttcact
gtaatctatattgctattgcgtttattacagttggaatggcgtttaagctttctctcgtt
cctttccatcaatggactcctgatgtatatgaaggagtgtgattcgtttgaaaaacaaat
taatcatgacgaataagtaaataaagtcataattgttttttggggcgtcctgcgagtgca
cggaaatgcaaaactttccccacgatagtagttacctaaattagcttttctcttgccgta
taataagattcataattgttcaattaataacatacgagtaaaacagaggtaaatggcgat
atttggtagacccccttttctatgatagatctaactatctatttccattctcttttttat
tatgggtatatttttgaaaa---aagaagaagaaagagaaagattggtagtttatgcgga
tttggctataaatccaatttatctctgtgtaatttttcacaatttgatggaaagtgaata
ggcttgatccttcaaaagctactgaaaaattcctccaagttgataaatcaccccaagata
ttattaaattgaagaatatgtgcgcttactttgctaggaacgaaaaaagtcgcaatttgt
ctctcccgcccga----cgtgtgcctaccaactca-----acaagtagttttagtt----
-gttgaaaggattccgttgaaaaatgaagaaaggcaaacaagcaagaaagagaaagaatt
cgagacgaaactgctggtgggtaatccaaacaaatgatgagggatccctcgagaagttga
caattaatccccatattgaagaattatgaattcttcaaagaagagtgggtttgaaacata
cacgaggaaggttctgggagcaaaatcggttatgaatctcttgtgaaccaggagccgtgt
gaagtaagaatttcatgcacggttctgaatgagcggaaagatcggaaatcctcttttcga
ctctgactctcctataccagtcgttgcttttttttccgttacctctaaagtagcagctcc
agctttatttacgcgactcttcggtctaacttttccatatttatctaatgaatggcatat
cgtggtaggattattagctacttttagcatgatattaggaaatctagttgccattactca
aataagtatgaaacgtatgctagcttatccctctataagccaaattgggtatattctgat
tggggtacttgctgcagacccggagaacggttacgcaagtatgataacttatacgtttat
ttatatactcatgaatctgggaacttttgctcgtatcacctcatttggtttacgaaccgg
aactgataatattagggattacgcgggattatacatgaaggatcctgttctaacattctc
tccggttttacgttcaccatccctagggggtatccctccaccatccggtttttttggtaa
actctatctcttttggcatggatggaaagctggttcgtacccatcagttctggtagcgct
cgtcacaagtgtaatttctatctattattatcttaaaataattaaattaatgttcactag
gaagaatgggagtagcgatgcacccacaacttctatacaaaattcatcagtttccccatc
aatttcaatttcaaaaagttctattgaaatagctatgatcattcgtgcactagcatcaat
cctatcgggtatattaatagatcccattatcgggatcacacggaatactttattctagat
tcatttctcttcttgtgacgcgaactccc-ctttttcgaatgatttttattggaagccgg
t-----tctgctgccccaactagcctgtctctgcaacttacgaaatagttatatcttctt
cggtaattgatcctgacattctcctacctagcttgtatttgtcttttcgcacccggaatc
a----cttgctaggaaaatgatcacccgcctactccggaggagatataagtatttccgcg
cgatgcgcagc------tggggttgggcagtgacaacccatgctgcta------------
tatccaagtagttaggcaagtagtt------------------------aggcggaaagg
gaatgcctacctctcccgcatcttcatatagtattatttcatgtattatttcatcgatac
tga-a---aaagaagaaaaaagatttgcttac---gaggtaggcttgggcttgtcaggcc
gtgaaaaagagagattctctg---------------------------------------
------------------------------------------------------------
------------------------------------------------------------
------------------------------------------------------------
------------------------------------------------------------
------------------------------------------------------------
------------------------------------------------------------
------------------------------------------------------------
------------------------------------------------------------
------------------------------------------------------------
------------------------------------------------------------
------------------------------------------------------------
------------------------------------------------------------
------------------------------------------------------------
------------------------------------------------------------
------------------------------------------------------------
------------------------------------------------------------
------------------------------------------------------------
------------------------------------------------------------
------------------------------------------------------------
------------------------------------------------------------
------------------------------------------------------------
------------------------------------------------------------
------------------------------------------------------------
------------------------------------------------------------
------------------------------------------------------------
------------------------------------------------------------
------------------------------------------------------------
------------------------------------------------------------
------------------------------------------------------------
------------------------------------------------------------
------------------------------------------------------------
------------------------------------------------------------
------------------------------------------------------------
------------------------------------------------------------
------------------------------------------------------------
------------tagggaga------------------gggaatcaaccatccctaaagg
gatggttgattgcgggcgaaaatagattcgaaccctcggccgtcgtcagtatgaagtgga
accttaccactccatgaagaagcaatgagtaatgaaaaaggtccaggtacctcgtctaaa
cctgacctgggtggagtcccaaactagtgaattttgtgaaaagggggtaaaaatctggtt
cagcagttgacataaaaatttggttcagcggttgacaagcatatagatagactcgtatat
tag-----ggttaataagcgtaagtccgccgcgtttccctacctcaaaagag--gggtag
acatactagactcaaaatggagtaccacgtagtacggaggttcgaatcctacgcgagacg
tccataggtctcgcttttatgggagaagtctcccgacttctcgc---------------t
tctcaccaatggaacccacaa-----ctctcccttggtcgacttccatgcctgtcttctc
gagtaaggtagcactggaaatgtctctccgac----tcgagaaatgggt-----------
--------ggttcctacctcagagatatgtgaggcagtaagtcccaccctctct------
----ctctct-----ctctctttctctttccgaaccaaggctgggacagcaaatcctaag
atccgaaagtattggagcgatccccaaaactcaaagaatagtcttacagatacataagat
atat----aaaaagtaaagcagaaacaaaaaagtacgactgag-------ataggaacgt
gattcccctcaaaaattcgaatgtcaatgagatgaaccagaaagattagtagttggtt--
---gcatggtgtttcatcaaacaccc--------gggggggggattcaaaatcccatcct
tcctttgttcccaaaggacttcaaatcctttgaacgaatgggactcgaaatcccattatt
aataagccaagtatcaagtatctggttagatatccctagatactt----------gaagt
tttcaagtaaatttttagaat-----gatcaaatattgatcgaacaagaaaggaataaga
tgctcttatatcttcgagagatatcttcagcgtagctgccgaaattacatgccgactcct
cccgat-----acaaaatacagaatcccaagca----agatagatagagggaaaatttca
tctggggatgattgattgcgggcgaggagggattcgaacccccgacaccgtggttcgtag
ccacgtgctctaatcccctgagctacaggc----cccgaccctactggat-----ccgtt
tcgggattcacttctacgaaatagactggactagaaccaacttcttc----ttccctcca
tctatctcttgtttttctgga------------ggttggtaaaggcgcgtaa-gcccaag
attacccccacccattgg------ccccctttctcttactgagaaaggagtgaaagggtg
ttctat----ttggagttccggatagagatgaaccccatgatgaagggcatcccattcct
tttcttcatcctggcgtcgagctatttttccgcagggccccccctgcagtattgttaccg
cggtagagtttcaccaccaagttcgagatggatcggtgtggttcctccacgcctgggaca
ccagaatataaacccttgaaagaaagaggatacgca-----tagaatagaatgaggaaga
actcatcagtttaagtctacgactccagtccggaagacataccagagatagggataagca
atttg------ctaacccgcttcttcctctatccaaacaggggatatcgggagaagcggt
acgaaaggttattttaggtcccca------aatgaataggcttgc-----tgtcacacaa
ccaaataccaggtggcattgcctgaccaatttgatcaagttttgcggtaacaaagttcaa
acctctcggtctgttaggatgcctcagctgcatgcattgctgcacctccacttagcacct
atcgtggtgataaacggctcgtctcgccgtgaccttacctcgggctcggggttctcaaat
cagagacttat----tttgcgtttcgcgggaacggggactaagtaagtcgttgccc----
tagctttttacgcgtccaaagcctcccgagtaaatacgagtaggagagcactcatcctga
ggtgggcttcctacttagatgctttcagcagttatccgctccgcacttggctacccagcg
tttaccgtgggcacgacaactggtacaccagaggtgcgtccttcccggtcctctcgtact
aagaaaaggtcccctcaatgctctagcgcccgcaccggatatggaccgaactgtctcacg
acgttctgaacccagctcacgtaccgctttaatgggcgaacagcccaacccttgggacgt
actaccgccccaggtggcgaagagccgacatcgaggtgccaaaccttcccgtcgatgtga
actcttggggaagatcagcctgttatccctagagtaacttttatccgttgagcgacggcc
cttccactcggcaccgtcggatcactaaggccgactttcgtccctgctcgactggtaggt
cttgcagtcaagctcccttctgcctttgcactcgaaggctgatttccgtccagcctgagg
aaacctttgcgcgcctccgttactatttgggaggcctacgccccatagaaactgtctatc
tgggactgtctcttggcccgtcatttttgacgcaaggttagaattctagctcttctggag
tggtatctcactgatggctcaggtccccccggaaaggaaccctctctgcctcccacctaa
gctgcgcaagaagagcccgaagccaatcgcagggaacagtgaagcttcatagggtctttc
tgtccaggtgcgggtagtccgcatcttcacagacatgtctatttcaccgagtctttctcc
gagacagtgcccagatcgttacgcctttcgtgcgggtcggaacttacccgacaaggaatt
tcgctaccttaggaccgttatagttacggccgccgttcaccggggctttggtcgccggct
tacccgttatcaggtcaccgactcccttaaccttccggcactgggcaggcgtcagccccc
atacatggtcttacgacttcgcggagacctgtgtttttggtaaacagtcgcctgggcctg
gtcactgcgaccccctttgcgggggggtaccccttctcccgaagttacggggccattttg
ccgagttccttggagaaagttgtctcgcgcccctaggtattctctacctacccacctgtg
tcggtttcgggtacaggtacccgcttgtcaaaagtcgttcgagcttttcttgggagtgtg
gcgtgagttacttcggcgccgtggcgcctagtattcggacgttggctcgaggtattttct
ctaccccttactacccttaatgggttcattagctttgcatccttaaaccgataaccacct
ttcggctaacctagcctcctccgtccctcgggaccaacaaggggcagtacaggaatatta
acccgttgcccatcgactacgcctctcggcctgatcttaggccctgactcaccctccgtg
gacgaaccttgcggaggaacccttaggttttcggggcattggattctcaccaatgtttgc
gttactcaagccgacattctcgcttccgctttgtccacacctgcttgcactggcgcttct
acctgggacggaacgctcccctaccgatgttttttgacatcccacagcttcggcagaccg
cttagtcccgttcatcttcggcgcaagagcgcttgatcagtgagctattacgcactcttt
caagggtggctgcttctaggcaaacctcctggctgtctttgcactcctacctcctttacc
actgagcggtcatttaggggccttagctggtgatctgggctgttcccctctcgacgatga
agcttatcccccatcgtctcactggttgaccccttttctctccttatttggagatcacat
ctagtattcagagtttgcctcgatttggtaccgctctcgcagcccgcaccggaacagtgc
tttacccctagatggtctagtcaaccgctgcgcctcaacgcatttcggggagaaccagct
agctctgggttcgagtggcatttcacccctaaccacaactcatccgatgatttttcaaca
tcagtcagttcggacctccacttagtttcacccaagcttcatcctggtcatggatagatc
acccaggttcgggtttataagcggtgacaactgccctagcaagactcgctttcgctacgg
ctccaggggttcttccctttaaccaggccaccgcctataagtcgccggctcattcttcaa
caggcacgcggttagagattcaattctcctcccactgcttgggagctcgcggtttcatgt
tctatttcactccccgatgggggttcttttcacctttccctcgcggtactgcttcgctat
cggtcactcaggagtatttagccttgcaaggtggtccttgctgattcacacgggatttcg
cgtgccccatgctacttgggttggagcgtaagctagctgtacttccggctactggactac
caccatctggggtgcagcactcaactgcttcgcctagtcatacaaaaccgtcattgctct
cccacgaccccgttttcacggtttagactattcccgtttcactcgccgttactgggggaa
tcgctttcgctttctcttcctccggctactaagatgtttcagttcgccaggttgtctctt
gcctgcttatgaattcaacaggcagtttagaaggttaacctattcgggaatctccggatc
tgtgcccattttcggctccccgaagcatttcgtcgtttaccacgcccttcttcgtctctg
agtgcctaggtatccaccacaagccttttgtcgtttgaacctcgttgttgaatgct----
gcgccatttcaccttcgacgtgctactacatgcgatgcggagattttatcaacgttcata
ggg-----aattgaattggttccgggtcgaggtaccccgctcgctaccggcagatcaaga
ttcttccataatttt-----actagtttgtgcgattccatcgactcggatcacaggttgg
agataagcggactcgaaccgctggcatccgccacagggtaagctaccgtctctcaggcct
agctgaatgattctaccacgtaggccggtggtagacaacggcttccctccgaacacggcc
tacaactttcgttgtaccgcgctctccgagggaacaactactcccgaatcggcagaggct
cgaggaaaattccatttcggggattcttcaagcttgatacccccgat----ttccctcaa
aaacaaa-----------ggggggggggagaaccaaaatggtttctccctttacccctcc
ctcctcttgctcaaatctttttcagtctcaataccgggtagttatcccccttcgaccctt
cccgccagtggaagcagacagctcgtattacttcttgagtctggttatatggtcggtctg
tgacccccggctgccgttagcataccctggggtgatctcgtagttcctacgggatggggg
cgatggggccggtccgtgggtttcggttcctcctgctatgttgtgctcaaagagt-----
-tgaagagaggtagtccaccaagctgtttgcaaggaccagcttgatcctcttccccaggg
atccgctagatgagata---gcccaaggggagccgccgactccaactaacacccatgtgc
gacctgcaatggatctaaccggcaacccaccctaccccgccctacacaacagcttctctc
tgtcttggtagagtctcttggcggcatgttttggtcctcctcccgcattcttgggggcgg
agttagccaccagttcagatgggagataccaccacccgttaccgcctaagcaattaggca
cccaacccgtaagcgcaacgacccgcttgcaagggcggcgctctaccagctgagctatat
cccct----gtactcggaacaagtcgagtaaagtatacatacgtgaattgattagatgct
tttcttgtcttga-ttccctcgctcggcgcaactgggccatcctgggcttgaaccagaga
cctcgcccgtgaagtgagtagtcgcacctacactattcctattagtatctcacttattaa
agtg------gaaatttaatagacttctcc-------ttttagaagcgactcatccttcc
cgaacgcagcatacagctccccgctgtactgcgctctccaagtgtgcttgttccatctct
ttggcttgcctgccttgctggaggcaagggcttagcaaaaatagaccccatttgaaa---
-------gtttgaaagatggagg-------aaaaaagg----cgccgggaaaccctcccg
gtttaaccccgtacactctaggatctttctttgagcctgtttcccttttagtttagggga
ggaccgggg-----cgtctcggtacatagaattggaagttatctggaatagccagatag-
----tgggctggagcaaataccataccaaagattga-cctcccttccctcccttcggcat
cttttctcatgtatgggttcagcattctcgcttttccggatacaaacccaaatttatggg
acttagaatcctatctgcacgtggaagttccgccgattgctgcttttatggaccttcaag
aaaagcaggaaaggctcgcatagtgtgatccctccgttaccctagaagactagggtgatc
ccgtagttcctggtttgtgaatatgcgtcctcaggtgctccgtctttcacatctggttcg
atggttctcag-tttgtgctcaagagatagccatctatacactgataaggaatgtataga
ttcccgagaaagga----ggatctgctagcgatgaccggtcctccttggatcgcccaaat
cccaacagtgattcggaagttgaatcttcattagatctcacctgagtcgcctcatctatc
tcttcctgaggagggggctgggtctgagacccaggctagccaaaattggaagagtacgcc
aagctcacgtcccttggatgataaacatcttcgggtcaggcgtcgatgggcacattagac
tacccatgtgtataagtaaaagtttccgcagtccaggcgcaacggcgcaattatcagggg
cgcgctctaccgctgagctaatagcccattatgcaggcctacctgttacccgggg--gaa
attacccagggagagga-----agggcctgcatgcaacgaa------acgaaggaaccca
acccccattgaattttcgtatttcgtatattatcgggggctaaacaaagtcaaattgcaa
gactgctctcagcttgttccgacctggggaaatgagctcacgggcttggtcttaattcat
cgatgcgc-----cggaatcaaacttcatccgctagatgagcggacttctctgcttcggt
ttttgcaacggcgagtacaagacagaagtgccaaaagagcttcctt----caaatctccc
taaaaaggaggtgatccagccgcaccttccggtacggctaccttgttacgacttcactcc
agtcactagccctgccttaggcatctctctccttgcggttaagccaacgacttcgggcat
ggccagctcccatagtgtgacgggcggtgtgtacaaggcccgggaacggattcaccgccg
tatggctgaccggcgattactagcgattccggcttcatgtaggcgagttgcagcctgcaa
tccgaactgagaccgagtttctgaggttagcttgccctcgcggggtcgcggctctctgtt
tcggccattgtagcacgtgtgtcgcccagggcgtaaggggcatgctgacttgacgtcatc
cccaccttcctccggcttatcaccggcagtctgtttagggttccaaacttgatagtggca
actaaacacgggggttgcgctcgttgcgggacttaacccaacaccttacggcacgagctg
acgacagccatgcaccacctgtgtctgcgttcccaaaggcgctcctctttctcaaaagga
ttcgcagcatgtcaagccctggtaaggttcttcgcgttgcatcgaattaaaccacatgct
ccaccgcttgtgcgggcccccgtcaattcctttgagtttcattcttgcgaacgtactccc
caggcgggatacttaacgcgttagctacagcactgcacgggtcgatacgcgcagcaatta
gtatccatcgtttacggctaggactactggggtatctaatcccattcgctcccctagctt
tcgtctctcagtgtcagtgtcggcccagcagagtgccttcgcctttggtgttctttccga
tctctacgcatttcaccgctccaccggaaattccctctgcccctaccgcactccagctta
gtagtttccaccgcctgtccagagttgagccctgggatttgacaacggacttaaagagcc
acctacagacgctttacgcccaatcattccggataacgctcgcatcccctgtcttaccgc
ggctgctggcacagagttagccgatgcttattcctcggataccgtcactgcttcttctcc
gagaaaaggagtttacgacccgtgggccttctgcctccacgcggcattgctccgtcaggc
tttcgcccattgcggaagattccccactgctgcctcccgtaggagtctgggccgtgtctc
agtcccagtgtggctgatcatcctctcagaccagctactgatcgtcgccttggtaagcca
ttgcctcaccaaccagctaatcagacgcaagcccctccttgggcggatccctcccttttg
ctcctcagcttacggggtattagcagccgtttccagttgttgtccccctcccaagggcaa
gttcttacgcgttactcacccgtccgccactggaaacaccacgaagatgcctcccgtccg
acttgcatgtgttaggcatgccgccagcgttcatcctgagccaggatcaaactctccata
agattagtagttttgtcacttataacttctttatatacagaaagagctaattgaaaattg
tttccaattttgagaacaacttgggtctcttcgcctcatatcttatcttgaagttcattt
gaattgtatcccctactgccgagtcttgtcaatcccataagcctcttatttactaagagg
aaaaggctggagatatacgttagacgaactcagcttagaatcaaattgattctttttact
aagctggggtggcattccggggtta-----------------------------------
-----------------------------taagccag-g---------------------
------------------------------------------------------------
------------------------------------------------------------
-acaagaagg--------------------------------------------------
------------------------------------------------------------
----------agggtgctgaccagctggaagacggttatgcc------------------
------------------------------------------------------------
------------------------------------------------------------
------------------------------------------------------------
------------gacaataagctgga-cggtaactaggagaatagggt-gatgaggtatg
gaga--------------------------------------------------------
------------------------------------------------------------
----------------------------agcttaaggac---------------------
-----------------------------------cctccaccaatcataatccgcttaa
caaaacgttcggatgtgacgggtacgtcgtcatatccctcgtagtcactagtaacctgga
cgtattccacttcacggattaagaggcaagccgatagaacacctaggcatacgggaaaaa
ggaggctccacaatcccctaacggcaatctgacggg---------------tcttatctc
gaatagcaatttgctgagtctctttattcccggaaaagtaattgtaggtggccgaagcag
gaatggaggcataagacagacaatcacgagccccttcaggaacaaact---ttcggtagg
cccaggccagcttgccaataagaccggtctgagccacattgggtgcgcccacgacttgga
cccacatcttagaactaacgtctgttattaacttctgctgatcagcttcttggaggtacc
cacctgactggcaagcctcgcgaagaacaacaagcatctgatttacggcattgacggctg
cttggtccattat---atatcgaaaaactccgattaaaccaaaacattggacgactgatt
gaaagaaacggatcataaaaagataacctccttggaatcggttgatgataggatttaggt
aggtagtcggctgggaccacctaaccagtgctgccggtgggggtctgtacgtaagggacg
catgaataaaggcaaatatcggaataaggtaagactttgtcaatatggttgttgatggat
tcatacaattgataaaaagagatag-----------------------------------
-------tgtcgatagtgtcgatagtgtcgatagtgtcgatagtgtcgatactttc----
----------actcgaccgagagaaaggttagtctttgc--actccactggaatatctaa
acccagaaaacgttggctgtgctgccttagtgatgtgtctagctggctaagcgtgttaag
gcggctggatcgtcgagtcagataaaccaaaccatcgttttctaggctaacaggaattcc
tagtcgttccttttccatgaagaagaccagatacataagaaggacgacttcatgggatgc
cagtatacgagag---------------------gtaagcaatccattatggtaaaggct
acggcccttcctcaataaggattcttcttcactcttgccatagtagggattggtacggga
ggggagataga------------ctaggcttctagaacccaacatatcatgaaagaggg-
----------------ctagctcctgcaaaatgggatgaccaaagattctcttacggtaa
gaag---ccagatcggcactgtttgagtttgcttccttaacacacaaggctatggc----
---------------ccccgtctcactggttaagcttgc--------------tccgttt
agaccggagtaaacaatacgcttta---ggataggtttggggcacgtatctccccacttt
ttcataataaaagaccaaaaggtgccggattggtatgcttcccatgtattaggcgcctta
gtttggcccatcaggccggcataaatacctgtatggcaagccaccatatctacctcctcc
atggcgagttcctcagggagaactagacgaccaatcacacggcggataa--ctcgtttaa
gatcacgcctcaga----ttagctagtgtggct----------gcaccacagctgttctg
tggaac-------gagtcgcgagtacccaggaagttcccca-------------------
tatgaagtagcaaaagggtcctgtacggggcacctccggtcaaaat--------aggtgc
tacttccaggtcggaatagacggaacagtagatggcaggcactagcaatcgtacggcact
cttcattgagaaggctcaccatatccctgtatcgagatggggttgccgccagccgtacca
acccagaa------------------------------ctcacctctcctgataaagggt
aaggcaaaccagccaaggtggaactgg---------gtaatagaatagg-----------
tagttcgtagttctccatcggggaggctctctccgcttgcag-------gtagagagcct
ctacccgatctttcat--------------atctttacccacctttaggttgtgggctgc
ccactccactatctgctcttccgtccactcctcccctctgcaacgggcctccttaag---
------ctctgcat-------------------------acttatctagaaactcgttgg
ttattctatcc-------------------------------------------------
--------------------tctgctggcgttagcttattggttagaataggt-gaagct
tggtctttctccttattggggtcccgaccagagtagataatatcgacactatcgacacta
tcgacactatcgacatcatcagcactgttgacattgtcgacactatcgacactatcgaca
ctatcgacactatcgacactatcgacactatcgacactatcgacactatcgacactatcg
acactatcgacatcatcaacactgtcaacgttattaaagaactctaaatcatcttcacta
tcgccatcgtagctgccgtcttcgtcttcgtcttggtcatcactggctacaaccgtttcg
caacctcccctttcccactcatccctgtcgtcctggaagccggcccagggatctgtatcc
attagatactttatcgctcctgttattctattcttctttataggctccccatggctgagg
gagagaccctgtacca---------ctcttcctacagaccttctcttta-------gaag
gatatcgcggtaaccttgcgatcttattacatcatccaatgcatctccaaattggttgaa
ggatataggttctataccatgggcatccacatagaggatataatcttcgt--acagagag
cccggaagtgggactttcttcgcccctagcgctatctcgttgcccggcctatatcttact
ctcttatttacccactctattagccctgagcagtctgctcctcctcctgtgagttcatta
agcgcctccacactgtgacctatccgggtcttgtcaggtggcatttctagcgcccaagat
atgatgccactagcaccctcttgaagcttttcaaacaggaaaggatcacggcgggttacc
gttctcggggtatgcacatacaagaaacgacgacgacccccactagaacggtctacgtcg
ggccacttccagttagccgtaaatag----------agcgtgcgcatt-gggcttgaccg
atgcagccggtcgcccttttgcttccacggttactttatcattggacagtaatctcttta
atatactggcagccgcattactgggctgacgggttacatccggaaataacacgagatttt
taccttctacaagcgtcagttcgaagcggttggctattctgtttacgtctaaggtctcac
accgc-tcccccaagatatattccaaaagctgtgctaaggttgatttcccagtcgccccg
ggaccccacaaaaataagccaaactgttcccgagtatctaatgtgaaaaccaacctgaga
aatgctcttaataagttcaatttcaaagggtctccgtccattaaggttagcagaaagctc
ttctgaataaaagtaagctgtgtacactggctgaaactgatgtttgcgtagtttgtgcaa
acccacgaagggtgtgggggtagtagctgcattcctaaatcacgtggaaccagtattcca
ttaaggaaaggaagccccggatccaccgttcttgttctcttaagtaggcgacgcagccgc
tcttccacgcatttaatgaactgctgcgagctcattctccttttct-----gaagccgtg
taaaccctgtttctaacagcttgatctcctcctctaccctattgaggatgtcataagccc
atccaggtgggctatcccaccgctgattcttatattcataccactgctcatctgggagca
ggtagatccagcgatccttgaatcggttggccaacagtaaccctacgtgtgcgtctagct
caagatcaggctctacagtccctgttgcctcctctacctttactactcttttcttttcta
gtattcctagtaagtcgcgctctttatccttctccaagggtggattgcaaagatagcgtg
ataggaaagaaagtgtctccttctccatataaggttggttcttgatatgttcataaaggg
tgttccaccgagatccttcaagaacgggggtccttacttcgttagcgt---agccttctt
gggcaggacaaaggggtggtggaaacgcacctaactcctccaagggtttctgatagaata
ccttgcgacctgggcctattatggtaattcttccagtagtaaagt---------------
------------------------------------------------------------
------------------------------------------------------------
------------------------------------------------------------
------------------------------------------------------------
------------------------------------------------------------
------------------------------------------------------------
------------------------------------------------------------
------------------------------------------------------------
------------------------------------------------------------
------------------------------------------------------------
---------------actccacc-------------------------------------
------------------------------------------------------------
------------------------------------------------------------
----------------------------tctaattaacatttt-gtaaccttgtaactat
acttaatatacta-----------------------------------------------
------------------------------------------------------------
------------------------------------------------------------
-----------------gcacctca--cccc-----------------------------
---tgccagtgctaact-----cttcctttgc----------------------------
-----------tagactttcggcttttcttactccta-----attcttgagatatgg---
------------------------------------------------------------
--------------------------------------------------------gatt
g-ct--------------------------------------------------------
------------------------------------------------------------
-----------------------------------agtaacaactggtgacagaaac---
------------------------------------------------------------
------------------------------------------------------------
------------------------------------------------------------
------------------------------------------------------------
------------------------------------------------------------
------------------------------------------------------------
------------------------------------------------------------
------------------------------------------------------------
------------------------------------------------------------
------------------------------------------------------------
------------------------------------------------------------
------------------------------------------------------------
------------------------------------------------------------
-----------------------------------------ggcttgacctctcctagct
cttgtggtacaatttattccctgcggaacctaaacttctg-tttggttcgcagaagagga
gtagtagaatgcagtggggcttgaccagttgctcgcgacggaacaggctgattaagcctc
aatcagctaaacaaataacccattaacctttaacttatttct-cttttttt----tgtat
gtatccctggtttttctttttcgttgctactt---cagcgtcgtcgtcgctggcaaactt
caggtagtggtcggagtctacctactccatattttagctcacctactt------aattag
ggtagttcgtcagcgttaggttgccggatcctattcaggtagcttcgtcaaaacgaaata
aagaacgagagtgaaatatcgaagctgtttccatttcaaaatggattccttatcaaaaag
tgattaatgatgcggataagctgataccgactcgtcaatctcctccatactcaatccgca
tcatattacttgcacgaaaatagggaacttattaacaaatcaaatctacccacggattta
atacatttttcatctctttatctgcgttgtttattaataataacgagatccggtaaatga
gtggggcgcaaagccgaagccttagaaagagattgaaaaggatttcaatctctttctatt
ttgtatttgtagttgaaaacaattgggaggaattttggactccttttattatctcaagag
taattgaatgacgaggagccgtatgaggtgggaatctcatgtacggttccgtatagtgac
gttgaagctgtcgactattccacgactacaccaaaaaaacccaactctgccctacgtaaa
gtcgcgagagttcgattaacctccaagtttgaggtaacggcttatataccaggtattggc
cataatttgcaggaacattcggtggtccccgtgagaggcggaagggtcaaagacctaccc
ggtgttaggtatcacattgttagaggaactttagatgctgtaggggtgaaggatcgtaaa
aaagggcgttctagtgcgttgcaaaacattgtcacaacttggatcattgcaatgattccg
tatcagttgttctgatatgttcaatgtgtagctgacccagcattgcaaggggactgaagc
ctgctactacagagattgatagagattaattactatctatcta----tttgtgtgaaaca
acttggtgtctaaggtgttctattccaataagttgagtttgacccagactcccacctgat
aagatct-tgggatgtcttttcctcttggaacaggtttagattacgacaacagaaattca
gtgaaggctttatgcacatttactgattggattgataaacctacggacattcctagtaag
ataactgaattgcaagatt---ttcttcttctatatctaaacttcaatctttccttttta
tccgtggaatgggggaaaacggatactcaatatgcaatgagtaaatatgatttgaatctt
aaaaaatacatggttcaacatcatttgaatagtttagtttctattcagtcatgtggaaag
ctgtattcgatgaaagtcgcacgtgcagtttggagggagattcccgactaactggtggat
ccaccctacaatatggagtgacgaagccaaaatagtagcctgagatacc-----------
-----------------attgaaataaaagaattgattgaaatctgacatat-----tta
gatttgtaaactcgtgttacatcggagcagtgtagtgaacagaaataagaatatcgaatc
agatccaatttatcgtaatcgattggtaaatatgctagtcgatcgtatcctgaaaaacgg
caagaaatcgctggcttatcatattttttatcaggctatgaagcggattaggtaaaagac
aaataggaacccgctgtctgttctgcgacaggcggtgcgcggggtaactcccgacgtagt
gacagaaaccaaacgtgtaggtggatcaacttatcgagttcccgttgaagtagtaccggc
agcgggaaaagcttcggctatccggtggtcattaatcgcgtgtcgaaaacgctcaggtcg
aagtatggctttaagatcgagtgatgaatcaatggatgccgccagaaattccggtagtgc
catacgtaagaaagaggagactcataaagttgcggaagcgaacaaagcttttgcccattt
ccgttagtttcggattcgttccaacccacaacaaatcgatttgttgtgggttggaacaaa
-ccggggcac-----aaactatctgggaatc-aaaaacactacgaaggaagaaatgattc
agtgaggggtgaacgacgaatagcggctgtctaagccacaagtgaggattggcaactact
tcttctttaggttgttaattgttataccctccccaatcaataggataaca----gggggg
ggccgatgcagagttgcggagtgcctcgcaaaaaggcttgacacataaccagtttttcag
agactgaatttgattgggacgcgcatcatatgcaataaaaattgtttgagatatcaagaa
gaagcccccatatccgagaattctggagactcaatcaattttggttgacacagataggtt
tttgtgatatattctagaataacaagcttactggcctggggaatcactaattatctcttg
aaaaccaaaaattaccatgaccgcaactttagaacgacgcgaaagcgcaagcctatgggg
tcgcttctgcgactggatcaccagcaccgaaaatcgtctttatatcggatggttcggtgt
cttaatgattcccaccttgctaaccgcaacctctgtattcatcattgcttttgtcgcagc
tcctcctgtagatattgacggtattcgtgaacccgtttctggttctttgttatacggtaa
caacattatctctggtgctatcatccctacttctgcagctattgggttacatttctaccc
aatttgggaagcagcttccgtcgatgaatggctttacaatggtggtccttacgaacttat
cgttcttcacttcctacttggtgtagcttgctacatgggtcgcgaatgggaactgagctt
ccgtctaggtatgcgtccttggatcgctgttgcgtactcggctcctgtcgcagctgctgc
cgccgtcttcttgatctacccaattggtcaaggaagtttctctgacggtatgcctctagg
catttctggtactttcaacttcatgatcgtcttccaggctgagcacaatattcttatgca
tcccttccacatgttgggtgtagctggcgtattcggcggctctctattcagtgctatgca
tggttctttggtaacttctagtttgatcagagaaacaactgagaatgagtctgctaatgc
aggttacaagttcggtcaagaggaagaaacctacaacatcgtagctgctcacggctattt
tggtcgtttgatcttccaatatgctagcttcaacaattctcgttctctgcacttcttttt
agctgcttggcctgtagtaggtatttggttcaccgctttaggcattagcactatggcatt
caacttgaatggttttaacttcaaccaatccgtggttgacagccaaggtcgtgtcataaa
cacctgggctgatatcataaaccgtgctaacctaggtatggaagtcatgcatgagcgtaa
cgctcataatttccccctagacttggcttctgttgaagctccttctataaacggataaca
cctgtat--ggttatccagcacaactggat-----gccaaatctcctc----aga-gggg
ggggtttggtgtccaatgacatgaagattcgtgcggtataaagagtggaaaaagtggtaa
tagcttttcacaatttcatgattatcagtttccaa----ccttgaattatgaaaactatt
tgcaatatccttccgcgatttaatacattacgaagtttcctattct-aatttgcggaatg
tttgtaaactcctaccccaatcttttgaagaacggaaaggaaggagtgcattcctcattt
caaagatttttc-tctatcgtcttgtcatatagatacagttcatatggatgtgtatcaac
c----gaaggacctatctagcttgcttaacggatagatctcgttcacgtccgggggagcc
aaagaaatcaacagagggggcggacgtagccaagtggatcaaggcaatggattgtggatc
catcacgcgcgggttcaatccccgtcgttcgcccatccaattgggtaattcgattccatc
gctctgattgaaacagagaaaaacggttaaggtagatggaatatgtgtgggtctcctcga
caataacaatttggaattcccgatctcatttcagttgtggatacgactattcacagaaat
aactagactcgttcgaaatatgtattccatcctatcttgaaattttcaagattattggta
taataaatctgggaaatagatagtatctactgtatagaattaatatgaaaaaagagaata
aggtaaaaagggtggcaatagaaagagtaggaagtccagacttttcatctaaaatttcgg
agttaatagaagtcgttctattaaatcacctcttcgaatcattgaaaaaccaatatctca
aagaatttttcattagtccatcttccaattatgaaccttttattagattatctgacttgt
gatttctaagttcactattttcacgcaatctgcgtaattcactaaaaagagatagtggcg
taaccctggagatgctattgttgctagcaataccaatatctatgcactgcttgagtgata
aaaggttgatcgaaccaagtgttgtattaacaggagtcattaatgggggtgacggagtaa
gaaaaagacaagcggaaaaccttgttgatttttcctgtgactgttttctacgattcgaaa
gatctttatatgccgaaaagaatgaaaaaaggagaatacctgcttcccactacttaggtt
tgaacgaagctatttctgcaggttcaacgaaaaaaaagaagcaagttcgctatgatggaa
tgattcctttggtttccggtagatggaaggcatgcgtagtgagaggtttattccttggca
gagatatatccaaggatgagactgaagggattcaagtattttgtaggggtaggagtttac
aaaatccaagtaggtttttcaaattctataaatatatggtagtttgtaaaaacaaccaaa
gtgatttcggtctgttattctt---------ttgggaaaatcgtaacaagcgagatccgg
gtcggttacaagcaacacatttgagaaacgactcactaagtcccgtagtattaaactcct
atgacaaggcgtcacttgaatccataaattcagcagatcaccagggggatagatcgggat
ttcactcggagcgagaagccttttccaacttgtcttcatttacatcttgtgagaaaacga
cgccgtttcgtggctgtatatccggattagattgtggcaaaaatggg------gaagaat
ttcccattccacacacttattcacaaatgagaaatggattactaaatcgactcatcaaat
ttctcccaataattgagaaatcaaatctgatttctaatggggcaatagttattgacatca
gtaatagcgtcaaatctgtgaaaggatttcaattgaaaatgaagggcgacatgccgctta
ctcaaatatctgtcaaaaaacttgggctagtgagcagcagacacctcaacctcaatgaga
ttcttccaaactattttcaaatttctttaggtatacctaaagaaataagtaatcgaggtg
aaaatactacttttccaaactaattgaaagagaaggatgacatacattcaatatattctc
tagttaaattgtatggacgaggtagagtcatacctctctactcagcatacatatctcttt
tctatgactatttctgcgcattatctactgactatttcttccaaatcaaatatcggttga
atggctgggcggggatcggggggtacaccggtgcaacaagaattgcaattgaataaagag
tattgaaatggaaagataacgcaaagcgcctattgaacgaatatattctattgaaatata
atgagtataaaaatgttcagtcaaacgtgcatagatggctcgatacgaccgaggattcgt
cttctttccctgtcagggaagtcttaaacttggaggaatcaatttgccaggtattgataa
taagaaacagattgctgaataaaattggtgtcagtctcggtagtaacaatcaacagagca
gaaaatattttcatcgatttctcaatgttttatttctttataaaatgattgttgctgaga
ttactcgccagaaagttttgatatataccatcgattattgcatcgaaaaattgaacgata
tagatcttgataaattgaacaagatagatctcatgaaacttgatgttttatcaagtttat
tcgatggttacattgatgaacagatacttcttatcaaaacagttcttgatagaaaaaaga
gtttattcattgaatccaaactgttcatgagtgagaaattggtaggctctttgaccgagc
tggaacctgcagtgaatcctatttatctcgggttgccccgtatcgaatctatccgagcag
gattttcaagcaatgctttttccattacgggggggcaattttggaatctgtttctggata
atttgaaccgtggggggggttcaactagagatatgggtgggaatgtttcgatatacatct
cgga------tcaggttgataaactaaactttctagacgattcacctatacggaactttg
ttggaagcagctttattccgagaatcaaaagagatctctttcttgggaaatgcaacgata
gttatctcaacgtcttagaaaacttctatgtgggctccgaagatgaaatcatctcatcca
atatcatctcatccaatatcatctcatcgattcatccccaactgtcagattcgttggcat
ccaatctatcgaaacaaacagcgggggaggttgctggtcacgcactcacaccaattcaat
ctattttctctaatctgcatgaatccacagcattagtaactcattcagatggactttcta
attctatttcggatctgaaaaggttactggcaagtttgaacttatctcctcgtgaaacga
tagaatcatctctatattcgtgcagtagcaatcgagtttatttggagaaaacgtcgataa
actccgattcatcgtcggatcgtcgaccccaaccccgtctcgagaatctagtattgaatc
gagtctatcaaaagaatttgcctattaagtatttctgggaaccggaagaattggaaacat
cttattggtcgctaagactcccattatgcagcgatgtaacattgagatctctagcagaat
caattggaaaggaggttgcgtacgaagatacagactttgcggatcaatctatccggaaag
aggctacattctaccctatcaatttcaatgaattattaaaagatttgaacagatataaga
tctcttggatcttttggaaagacaatatcggtgaaaaatggagcttatttagagattaca
taccttggttttttaccctcacctggtggagatacttctacgatctgattggaaaaacat
attcagaaatagtacttaagataagttatgactcaacccataatcttaatagagtttata
aaataatggttgaggatgtagtggatggcacgaaagcctacttattccaaagactgcaaa
gcctaggattgagattcggcaacgattccatcaatagtatagtatccgagataggtcttc
tcattttcgaaaaaattcctgatgaagcggagattctacattcggggggatggtcagtat
ctcaattctccaataggtctatcttttattacttcattttttcagtattaattgttcttg
cattattcaaacaccccttgtctgccgtttcgggttccaattcctttcatttatggaaac
gtttcaatactattgactatttgacagacccaacgcgtggatcctatttgaaagaggtaa
tgcattccccttcgacaagctaaatgtcaacgagagatctgctaatccattctttgaata
gattcttgaattatctaaataatataatctttttcttttttgtgaaagatgaactcaatt
catggatgtttcatgaagaaagttccgatatcctagatagtaagaaagaactactgactc
aacatttagtgacgaataagattctttataggtatgtgtcgaaattgaattccaattatg
atttattgagcaacgagatttctcatgaaccttatccacaaggaaaatctaatgttttgg
catacttacggcaattctggcaaaatgatctattgaatcacaagatccgtaagttggatc
ctgcggagaagtgggctttttctgccctcgagagaaatattctattttcagtaacaacaa
gacgaaaaggcagtctagtaactataccatgtcatgacatacctatctcaccccaaccgg
gattattaccatctaaagggattttgctagtaggacccatagaaactggccgatcttcca
ttattagagatgtggcatcccattcctactttccagtggtgaaactaccactaaaaacgc
tgatatacaaccgatccttctttactaatgtacgtggaaatttcatctcgaaagagagcg
tacaccgattaaatctcgtttttgaaatggcgaaagagatgtctccctgtacactatgga
ttcaagatattcatgaattgaatattcatcgttcgtatcataagctagaagctgatccca
aattcttactttgccaaatattgaaaagtattggtcacaggcgcggcaattccaacatcc
gcgagaatgttgttatcgctacgactcacgtacctgcgaggatagatccagctccagtag
ctccgaaccggttaaactaattaataaattttcgaaaatccaacgggtatcaacgtcaga
aagaattctcaatcctattacgtatcaaaggttgcgaaatggaggctaatccgccccttc
ctcttattgaaggtactgggtatggaactacgggttatagtaaacgagatctactctttc
ttgctaatgaggctttattactaggtacttccaaaagaagtaagattatatgtagcgacg
caattgaattagctttgcatagacaacattcagctgctagtgatatgggcaatgggatag
aatccggttctgaatgggagatcttttctcacgagataggggatcttacttcaaagaata
gtttgatagatacttatctcacgaatacatatattggtcgtaacgcgttaaagatgcgat
tctattatttgtctaactggtatgtggaaccttcaataaccgagtcaacatttaatgaat
tgactctatttttgcatatcctagggatactagctggattagtagctcgcgattcgctcc
aaaggggtatgagaaagaaagagaattttattgttattgacaaactggtagagaatgact
tgaacctagcttgtggtgtactggaaaatctatcgactaatttatcacgttcagaaattt
gtaaaggcgaaagtcgacgcagtagtagtctttccttttacgttcctatcggtaaaccca
agtattgttcaggtgtaacttttacaagccgttcttctagatttacgagaagggggggag
ttagccatctaaccgacttcgaactgcaacagtcacccgagctaagaaactcaagtccga
cggaaatgtcgcgcgagatcacttggtctcgtaaggcttggcgtctccgttttctgcgaa
gcggagcttatgaattgatgagggtatcatctgaacccaatcatttgtataatctaattc
tcctttaccaaaatcggaattatataccccaacaagatttcgaattcaataagattaagg
gtgacaaaagtaaatggtatgacaaaagcggatatctatttagttttgaaaaatctgcaa
ctaatgtgacagataaattgattaaaagattggaaaaccggttggataatatgttgctac
gcgagcaatttatcaatttgggaatatccggcgaatcctccaatgaatatgagacacact
gtaatcgattagatgaaacgactcgactcttcgggggacgcttcatctgggaccccatgc
ttctgttccaaccagatcctaacatcccttcctcgcgtcgcagcctgttgccgacgaaaa
aactggcgcggaggctttatactatttacggtatgagaaggcagcacct------caata
aaaggtcaaataaaaagattaaagatttctttctctatagtgaagataatccgaaattga
aacctgactcatctattaagcggtggaataatctacctttggatgatgaagaggagcgag
attcccaatacgtcaaagaaacttcctttatagatatacatctgcaatatccgcagacat
ttaatcccgctcgctttgattcctacgtggtagcagaagattttccagagcgatttattc
ggtttaggcttctggttcatagaaacaaatggatgaggcgaaacggttgcccagtttcgg
attttcttatctataatatgttgcttgaaatttattcctatctattcaacccgtt-----
------------------------------------------------------------
-------------------------------ctggtttggtggggcatcaccggatgg--
------------------------------------------------------------
------------------------------------------------------------
------------------------------------------------------------
------------------------------------------------------------
------------------------------------------------------------
------------------------------------------------------------
------------------------------------------------------------
------------------------------------------------------------
-aactacgaaacaattttttcacg------------------------------------
------------------------------------------------------------
------------------------------------------------------------
-------------------------------------------------------aaagt
tcatagaacaaatcttagataccct------------------tcattctgtctagatct
c------------------------------------------------------tagca
atagaattaggagtcaaatcagtaaagggaagat--------------------------
------------------------------------------------------------
----------------------------------------------atatattttacttc
tacttat---------agaaataattctgttgtagcatctcaaatagttaaggaacttga
ggccat------------------------------------------------------
---------------------------------------------tttatatatgagcct
ttctgct-----------------------------------------------------
------------------------------tagaaagaagattc----------------
------------------------------------------------------------
------------------------------------------------------------
------------------------------------------------------------
--------------------------------------------------agaaggagca
------------------------------------------------------------
-----------------------------------atagcttattccatagggattta--
--------------------------------ttttgcaaaaccgcttcttaac------
-------------------atcactctt--------------------------------
---------------------ggaatagatcct---------------------------
------------------------------------------------------------
------------------------------------------------------------
------------------------------------------------------------
----------------ctctaaaattgtggattta------------------ccccccc
cccccctccagatgacttattgattcgctcattccaatcattcaatacaccgga------
------------------------------------------------------------
----attgag--------------------------------------------------
-----------------------------gggggg-------------------------
------------------------------------------------------------
--------------------ggtaaga-----------------------------aaat
a-----------------------------------------------------------
------------------------------------------------------------
------------------------------------------------------------
------------------------------------------------------------
[truncated: 4,019,458 more chars]
