# Supplementary material for: Evolutionary origins and life-history correlates of coloniality in the epiphytic fern genus Platycerium (Polypodiaceae)
Source: PLoS One. 2025 Aug 1;20(8):e0329099. doi: 10.1371/journal.pone.0329099 (PMC12316288; doi:10.1371/journal.pone.0329099)
Supplement: S3 File — (NEXUS) [file pone.0329099.s003.nexus]

#NEXUS
[R-package APE, Wed Mar 19 13:10:23 2025]

BEGIN TAXA;
	DIMENSIONS NTAX = 26;
	TAXLABELS
		Pyrrosia_bonii
		Pyrrosia_subfurfuracea
		Pyrrosia_assimilis
		Pyrrosia_lingua
		Pyrrosia_petiolosa
		Pyrrosia_angustissima
		Hovenkampia_schimperiana
		Platycerium_andinum
		Platycerium_stemaria
		Platycerium_angolense
		Platycerium_ellisii
		Platycerium_alcicorne
		Platycerium_madagascariense
		Platycerium_quadridichotomum
		Platycerium_holttumii
		Platycerium_grande
		Platycerium_wandae
		Platycerium_superbum
		Platycerium_wallichii
		Platycerium_coronarium
		Platycerium_ridleyi
		Platycerium_veitchii
		Platycerium_willinckii
		Platycerium_bifurcatum
		Platycerium_hillii
		Thylacopteris_papillosa
	;
END;
BEGIN TREES;
	TRANSLATE
		1	Pyrrosia_bonii,
		2	Pyrrosia_subfurfuracea,
		3	Pyrrosia_assimilis,
		4	Pyrrosia_lingua,
		5	Pyrrosia_petiolosa,
		6	Pyrrosia_angustissima,
		7	Hovenkampia_schimperiana,
		8	Platycerium_andinum,
		9	Platycerium_stemaria,
		10	Platycerium_angolense,
		11	Platycerium_ellisii,
		12	Platycerium_alcicorne,
		13	Platycerium_madagascariense,
		14	Platycerium_quadridichotomum,
		15	Platycerium_holttumii,
		16	Platycerium_grande,
		17	Platycerium_wandae,
		18	Platycerium_superbum,
		19	Platycerium_wallichii,
		20	Platycerium_coronarium,
		21	Platycerium_ridleyi,
		22	Platycerium_veitchii,
		23	Platycerium_willinckii,
		24	Platycerium_bifurcatum,
		25	Platycerium_hillii,
		26	Thylacopteris_papillosa
	;
	TREE * UNTITLED = [&R] (((((1:0.000285,2:0.000605):0.010008,3:0.016004):0.010247,((4:0.01023,5:0.01301):0.006558,6:0.014283):0.007172):0.02226,(7:0.036228,(((8:0.010671,(9:0.010618,10:0.00761):0.008334):0.002484,(((11:0.004999,12:0.006453):0.00083,13:0.021538):0.003977,14:0.006189):0.005908):0.020965,((((15:0.014312,16:0.02027):0.004212,((17:0.009689,18:0.016374):0.001942,19:0.031641):0.003966):0.008381,(20:0.005765,21:0.017789):0.016699):0.008329,((22:0.000125,23:8.3e-05):0.002019,(24:1.3e-05,25:6e-06):0.001872):0.016239):0.006336):0.018219):0.019452):0.032183,26:0.032183);
END;
